# Supplementary material for: Fungicides, herbicides and bees: A systematic review of existing research and methods
Source: PLoS One. 2019 Dec 10;14(12):e0225743. doi: 10.1371/journal.pone.0225743 (PMC6903747; doi:10.1371/journal.pone.0225743)
Supplement: S2 Table — (XLSX) [file pone.0225743.s003.xlsx]

## Sheet: All data
Table. The data extracted from each of the 89 papers included in this systematic review. Each line represents a seperate treatment within each study that included a fungicide or a herbicide (singly or in combination with other compounds)
										Methodological Approach					Location							Bee genus								Pesticide Type							Field Realism	Exposure							Effect level				Life stage
Entry order	Ref no.	Reference, (Author)	Reference (Year)	Reference (Title)	Reference (Journ/al)	Vol	Issue	Page no.	DOI	Model	Field	Semi-field	Lab	Combination	Asia & Middle East	Africa	N. America	S. America	Europe	Oceania	Location	Apis	Bombus	Osmia	Megachile	Other species	Bee species name	Product name	formulation	Active Ingredient	Herbicide	Fungicide	Systemic	Non-systemic	Fungicide substance group	Herbicide susbstance group	Does author claim field relevant dose? (for at least 1 treatment group)	Oral through nectar/sugar solution	Oral though pollen	Oral through both	Topical	Internal exposure	Acute dosing	Chronic dosing	Population	Colony	Individual	Sub-individual	Egg
1	1	Prado, A, Pioz, M, Vidau, C, Requier, F, Jury, M, Crauser, D, Brunet, J, Conte, YL, and Alaux, C.	2019	Exposure to pollen-bound pesticide mixtures induces longer-lived but less efficient honey bees	Science of the total environment	650	1	1250-1260	10.1016/j.scitotenv.2018.09.102	0	1	0	1	1	0	0	0	0	1	0	France	1	0	0	0	0	Apis mellifera	n/a	0	Difenoconazole, dodine, fludioxonil, tau-fluvalinate	0	1	1	1	Triazole, guanidine, phenylpyrrole, n/a	n/a	no	0	1	0	0	0	0	1	0	0	1	0	0
2	1	Prado, A, Pioz, M, Vidau, C, Requier, F, Jury, M, Crauser, D, Brunet, J, Conte, YL, and Alaux, C.	2019	Exposure to pollen-bound pesticide mixtures induces longer-lived but less efficient honey bees	Science of the total environment	650	1	1250-1260	10.1016/j.scitotenv.2018.09.102	0	1	0	1	1	0	0	0	0	1	0	France	1	0	0	0	0	Apis mellifera	n/a	0	Chloropyriphos ethyl, cyprodinil, fludioxonil, iprodione	0	1	1	1	n/a, anilinopyrimidine, phenylpyrrole, dicarboximide	n/a	no	0	1	0	0	0	0	1	0	0	1	0	0
3	2	Han, W, Wang, Y, Gao, J, Wang, S, Zhao, S, Liu, J, Zhong, Y, and Zhao, D.	2018	Acute toxicity and sublethal effects of myclobutanil on respiration, flight and detoxification enzymes in Apis cerana cerana	Pesticide biochemistry and physiology	147	1	133-138	10.1016/j.pestbp.2017.11.001	0	0	0	1	0	1	0	0	0	0	0	China	1	0	0	0	0	Apis cerana	n/a	0	Myclobutanil	0	1	1	0	Triazole	n/a	no	1	0	0	1	0	1	1	0	0	1	1	0
4	3	de Mattos, IM, Soares, AEE, and Tarpy, DR.	2018	Mitigating effects of pollen during paraquat exposure on gene expression and pathogen prevalence in A. mellifera L.	Ecotoxicology	27	1	32-44	10.1007/s10646-017-1868-2	0	0	0	1	0	0	0	1	0	0	0	USA	1	0	0	0	0	Apis mellifera	n/a	0	Paraquat	1	0	0	1	n/a	Bipyridylium	no	1	0	0	0	0	0	1	0	0	0	1	0
5	4	Dai, P, Yan, Z, Ma, S, Yang, Y, Wang, Q, Hou, C, Wu, Y, Liu, Y, and Diao, Q.	2018	The herbicide glyphosate negatively affects midgut bacterial communities and survival of honeybee during larvae reared in vitro	Journal of agricultural and food chemistry	66	29	7786-7793	10.1021/acs.jafc.8b02212	0	0	0	1	0	1	0	0	0	0	0	China	1	0	0	0	0	Apis mellifera	n/a	0	Glyphosate	1	0	1	0	n/a	Phosphonoglycine	no	1	0	0	0	0	1	0	0	0	1	1	0
6	5	Manning, P, Ramanaidu, K, and Cutler, GC.	2017	Honey bee survival is affected by interactions between field-relevant rates of fungicides and insecticides used in apple and blueberry production	FACETS	2	2	910-918	10.1139/facets-2017-0025	0	0	0	1	0	0	0	1	0	0	0	Canada	1	0	0	0	0	Apis mellifera	Pristine	1	Pyraclostrobin, boscalid	0	1	1	0	Strobilurin, carboxamide	n/a	yes	0	0	0	1	0	1	0	0	0	1	0	0
7	5	Manning, P, Ramanaidu, K, and Cutler, GC.	2017	Honey bee survival is affected by interactions between field-relevant rates of fungicides and insecticides used in apple and blueberry production	FACETS	2	2	910-918	10.1139/facets-2017-0025	0	0	0	1	0	0	0	1	0	0	0	Canada	1	0	0	0	0	Apis mellifera	Topas	1	Propiconazole	0	1	1	0	Triazole	n/a	yes	0	0	0	1	0	1	0	0	0	1	0	0
8	5	Manning, P, Ramanaidu, K, and Cutler, GC.	2017	Honey bee survival is affected by interactions between field-relevant rates of fungicides and insecticides used in apple and blueberry production	FACETS	2	2	910-918	10.1139/facets-2017-0025	0	0	0	1	0	0	0	1	0	0	0	Canada	1	0	0	0	0	Apis mellifera	Pristine, Assail 70 WP	1	Pyraclostrobin, boscalid, acetamiprid	0	1	1	0	Strobilurin, carboxamide, n/a	n/a	yes	0	0	0	1	0	1	0	0	0	1	0	0
9	5	Manning, P, Ramanaidu, K, and Cutler, GC.	2017	Honey bee survival is affected by interactions between field-relevant rates of fungicides and insecticides used in apple and blueberry production	FACETS	2	2	910-918	10.1139/facets-2017-0025	0	0	0	1	0	0	0	1	0	0	0	Canada	1	0	0	0	0	Apis mellifera	Topas, Assail 70 WP	1	Propiconazole, acetamiprid	0	1	1	0	Triazole, n/a	n/a	yes	0	0	0	1	0	1	0	0	0	1	0	0
10	5	Manning, P, Ramanaidu, K, and Cutler, GC.	2017	Honey bee survival is affected by interactions between field-relevant rates of fungicides and insecticides used in apple and blueberry production	FACETS	2	2	910-918	10.1139/facets-2017-0025	0	0	0	1	0	0	0	1	0	0	0	Canada	1	0	0	0	0	Apis mellifera	Pristine, delegate	1	Pyraclostrobin, boscalid, spinetoram	0	1	1	0	Strobilurin, carboxamide, n/a	n/a	yes	0	0	0	1	0	1	0	0	0	1	0	0
11	5	Manning, P, Ramanaidu, K, and Cutler, GC.	2017	Honey bee survival is affected by interactions between field-relevant rates of fungicides and insecticides used in apple and blueberry production	FACETS	2	2	910-918	10.1139/facets-2017-0025	0	0	0	1	0	0	0	1	0	0	0	Canada	1	0	0	0	0	Apis mellifera	Topas, delegate	1	Propiconazole, spinetoram	0	1	1	0	Triazole, n/a	n/a	yes	0	0	0	1	0	1	0	0	0	1	0	0
12	5	Manning, P, Ramanaidu, K, and Cutler, GC.	2017	Honey bee survival is affected by interactions between field-relevant rates of fungicides and insecticides used in apple and blueberry production	FACETS	2	2	910-918	10.1139/facets-2017-0025	0	0	0	1	0	0	0	1	0	0	0	Canada	1	0	0	0	0	Apis mellifera	Nustar	1	Flusilazole	0	1	1	0	Triazole	n/a	yes	0	0	0	1	0	1	0	0	0	1	0	0
13	5	Manning, P, Ramanaidu, K, and Cutler, GC.	2017	Honey bee survival is affected by interactions between field-relevant rates of fungicides and insecticides used in apple and blueberry production	FACETS	2	2	910-918	10.1139/facets-2017-0025	0	0	0	1	0	0	0	1	0	0	0	Canada	1	0	0	0	0	Apis mellifera	Assail 70 WP, Nustar	1	acetamiprid, flusilazole	0	1	1	0	n/a, triazole	n/a	yes	0	0	0	1	0	1	0	0	0	1	0	0
14	5	Manning, P, Ramanaidu, K, and Cutler, GC.	2017	Honey bee survival is affected by interactions between field-relevant rates of fungicides and insecticides used in apple and blueberry production	FACETS	2	2	910-918	10.1139/facets-2017-0025	0	0	0	1	0	0	0	1	0	0	0	Canada	1	0	0	0	0	Apis mellifera	Delegate, Nustar	1	Spinetoram, flusilazole	0	1	1	0	n/a, triazole	n/a	yes	0	0	0	1	0	1	0	0	0	1	0	0
15	6	Raimets, R., Karise, R., Mand, M., Kaart, T., Ponting, S., Song, J. and Cresswell, J.E.	2018	Synergistic interactions between a variety of insecticides and an ergosterol biosynthesis inhibitor fungicide in dietary exposures of bumble bees (Bombus terrestris L.)	Pest management science	74	3	541-546	10.1002/ps.4756	0	0	0	1	0	0	0	0	0	1	0	UK & Estonia	0	1	0	0	0	Bombus terrestris	n/a	0	Imazalil	0	1	1	0	Imidazole	n/a	no	1	0	0	0	0	0	1	0	0	1	0	0
16	6	Raimets, R., Karise, R., Mand, M., Kaart, T., Ponting, S., Song, J. and Cresswell, J.E.	2018	Synergistic interactions between a variety of insecticides and an ergosterol biosynthesis inhibitor fungicide in dietary exposures of bumble bees (Bombus terrestris L.)	Pest management science	74	3	541-546	10.1002/ps.4756	0	0	0	1	0	0	0	0	0	1	0	UK & Estonia	0	1	0	0	0	Bombus terrestris	n/a	0	Imazalil, cypermethrin	0	1	1	0	Imidazole, n/a	n/a	no	1	0	0	0	0	0	1	0	0	1	0	0
17	6	Raimets, R., Karise, R., Mand, M., Kaart, T., Ponting, S., Song, J. and Cresswell, J.E.	2018	Synergistic interactions between a variety of insecticides and an ergosterol biosynthesis inhibitor fungicide in dietary exposures of bumble bees (Bombus terrestris L.)	Pest management science	74	3	541-546	10.1002/ps.4756	0	0	0	1	0	0	0	0	0	1	0	UK & Estonia	0	1	0	0	0	Bombus terrestris	n/a	0	Imazalil, thiamethoxam	0	1	1	0	Imidazole, n/a	n/a	no	1	0	0	0	0	0	1	0	0	1	0	0
18	6	Raimets, R., Karise, R., Mand, M., Kaart, T., Ponting, S., Song, J. and Cresswell, J.E.	2018	Synergistic interactions between a variety of insecticides and an ergosterol biosynthesis inhibitor fungicide in dietary exposures of bumble bees (Bombus terrestris L.)	Pest management science	74	3	541-546	10.1002/ps.4756	0	0	0	1	0	0	0	0	0	1	0	UK & Estonia	0	1	0	0	0	Bombus terrestris	n/a	0	Imazalil, fipronil	0	1	1	0	Imidazole, n/a	n/a	no	1	0	0	0	0	0	1	0	0	1	0	0
19	6	Raimets, R., Karise, R., Mand, M., Kaart, T., Ponting, S., Song, J. and Cresswell, J.E.	2018	Synergistic interactions between a variety of insecticides and an ergosterol biosynthesis inhibitor fungicide in dietary exposures of bumble bees (Bombus terrestris L.)	Pest management science	74	3	541-546	10.1002/ps.4756	0	1	0	1	0	0	0	0	0	1	0	UK & Estonia	0	1	0	0	0	Bombus terrestris	n/a	0	Imazalil, imidacloprid	0	1	1	0	Imidazole, n/a	n/a	no	1	0	0	0	0	0	1	0	0	1	0	0
20	7	Migdal, P, Roman, A, Popiela-Pleban, E, Kowalska-Góralksa, M, and Opaliński, S.	2018	The impact of selected pesticides on honey bees	Polish journal of environmental studies	27	2	787-792	10.15244/pjoes/74154	0	0	0	1	0	0	0	0	0	1	0	Poland	1	0	0	0	0	Apis mellifera	Miedzian 50WP	1	Copper oxychloride	0	1	0	1	Inorganic compound	n/a	yes	1	0	0	0	0	0	1	0	0	1	1	0
21	7	Migdal, P, Roman, A, Popiela-Pleban, E, Kowalska-Góralksa, M, and Opaliński, S.	2018	The impact of selected pesticides on honey bees	Polish journal of environmental studies	27	2	787-792	10.15244/pjoes/74154	0	0	0	1	0	0	0	0	0	1	0	Poland	1	0	0	0	0	Apis mellifera	Thiram granuflo 80WP	1	Thiram	0	1	0	1	Carbamate	n/a	yes	1	0	0	0	0	0	1	0	0	1	1	0
22	7	Migdal, P, Roman, A, Popiela-Pleban, E, Kowalska-Góralksa, M, and Opaliński, S.	2018	The impact of selected pesticides on honey bees	Polish journal of environmental studies	27	2	787-792	10.15244/pjoes/74154	0	0	0	1	0	0	0	0	0	1	0	Poland	1	0	0	0	0	Apis mellifera	Fastac 100EC	1	a-cypermethrin	0	0	0	1	n/a	n/a	yes	1	0	0	0	0	0	1	0	0	1	1	0
23	7	Migdal, P, Roman, A, Popiela-Pleban, E, Kowalska-Góralksa, M, and Opaliński, S.	2018	The impact of selected pesticides on honey bees	Polish journal of environmental studies	27	2	787-792	10.15244/pjoes/74154	0	0	0	1	0	0	0	0	0	1	0	Poland	1	0	0	0	0	Apis mellifera	Actara 25WG	1	Thiamethoxam	0	0	1	0	n/a	n/a	yes	1	0	0	0	0	0	1	0	0	1	1	0
24	7	Migdal, P, Roman, A, Popiela-Pleban, E, Kowalska-Góralksa, M, and Opaliński, S.	2018	The impact of selected pesticides on honey bees	Polish journal of environmental studies	27	2	787-792	10.15244/pjoes/74154	0	0	0	1	0	0	0	0	0	1	0	Poland	1	0	0	0	0	Apis mellifera	Basagran 480SL	1	Bentazone	1	0	0	1	n/a	Benzothiazinone	yes	1	0	0	0	0	0	1	0	0	1	1	0
25	7	Migdal, P, Roman, A, Popiela-Pleban, E, Kowalska-Góralksa, M, and Opaliński, S.	2018	The impact of selected pesticides on honey bees	Polish journal of environmental studies	27	2	787-792	10.15244/pjoes/74154	0	0	0	1	0	0	0	0	0	1	0	Poland	1	0	0	0	0	Apis mellifera	Metafol 700SC	1	Metamitron	1	0	1	0	n/a	Triazinone	yes	1	0	0	0	0	0	1	0	0	1	1	0
26	8	Sgolastra, F, Arnan, X, Cabbri, R, Isani, G, Medrzycki, P, Teper, D, and Bosch, J.	2018	Combined exposure to sublethal concentrations of an insecticide and a fungicide affect feeding, ovary development and longevity in a solitary bee.	Proceedings of the royal society B - Biological sciences	285	1885	20180887	10.1098/rspb.2018.0887	0	0	0	1	0	0	0	0	0	1	0	Italy	0	0	1	0	0	Osmia bicornis	PROTIL EC	1	Propiconazole	0	1	1	0	Triazole	n/a	yes	1	0	0	0	0	1	0	0	0	1	1	0
27	8	Sgolastra, F, Arnan, X, Cabbri, R, Isani, G, Medrzycki, P, Teper, D, and Bosch, J.	2018	Combined exposure to sublethal concentrations of an insecticide and a fungicide affect feeding, ovary development and longevity in a solitary bee.	Proceedings of the royal society B - Biological sciences	285	1885	20180887	10.1098/rspb.2018.0887	0	0	0	1	0	0	0	0	0	1	0	Italy	0	0	1	0	0	Osmia bicornis	PROTIL EC & clothianidin	1	Propiconazole, clothianidin	0	1	1	0	Triazole	n/a	yes	1	0	0	0	0	1	0	0	0	1	1	0
28	9	Vázquez, DE, Ilina, N, Pagano, EA, Zavala, JA, and Farina, WM.	2018	Glyphosate affects the larval development of honey bees depending on the susceptibility of colonies	PLoS ONE	13	10	e0205074	10.1371/journ/al.pone.0205074	0	0	0	1	0	0	0	0	1	0	0	Argentina	1	0	0	0	0	Apis mellifera	n/a	0	Glyphosate	1	0	1	0	n/a	Phosphonoglycine	no	1	0	0	0	0	0	1	0	0	1	1	0
29	10	Motta, EVS, Raymann, K, and Moran, NA.	2018	Glyphosate perturbs the gut microbiota of honey bees	Proceedings of the national academy of sciences of the United States of America	115	41	10305-10310	10.1073/pn/as.1803880115	0	0	0	1	0	0	0	1	0	0	0	USA	1	0	0	0	0	Apis mellifera	n/a	0	Glyphosate	1	0	1	0	n/a	Phosphonoglycine	no	1	0	0	0	0	0	1	0	0	1	1	0
30	11	DeGrandi-Hoffman, G, Corby-Harris, V, DeJong, E.W, Chambers, M, and Hidalgo, G.	2017	Honey bee gut microbial communities are robust to the fungicide Pristine consumed in pollen.	Apidologie	48	3	340-352	10.1007/s13592-016-0478-y	0	0	0	1	0	0	0	1	0	0	0	USA	1	0	0	0	0	Apis mellifera	Pristine	1	Pyraclostrobin, boscalid	0	1	1	0	Strobilurin, carboxamide	n/a	yes	0	1	0	0	0	0	1	0	0	0	1	0
31	12	Robinson, A, Hesketh, H, Lahive, E, Horton, AA, Svendsen, C, Rortais, A, Lou Dorne, J, Baas, J, Heard, MS, and Spurgeon, DJ.	2017	Comparing bee species responses to chemical mixtures: Common response patterns?	PloS ONE	12	6	e0176289	10.1371/journ/al.pone.0176289	0	0	0	1	0	0	0	0	0	1	0	UK	1	0	0	0	0	Apis mellifera	n/a	0	Dimethoate, propiconazole	0	1	1	0	n/a, triazole	n/a	no	1	0	0	0	0	0	1	0	0	1	0	0
32	12	Robinson, A, Hesketh, H, Lahive, E, Horton, AA, Svendsen, C, Rortais, A, Lou Dorne, J, Baas, J, Heard, MS, and Spurgeon, DJ.	2017	Comparing bee species responses to chemical mixtures: Common response patterns?	PloS ONE	12	6	e0176289	10.1371/journ/al.pone.0176289	0	0	0	1	0	0	0	0	0	1	0	UK	1	0	0	0	0	Apis mellifera	n/a	0	Clothianidin, propiconazole	0	1	1	0	n/a, triazole	n/a	no	1	0	0	0	0	0	1	0	0	1	0	0
33	12	Robinson, A, Hesketh, H, Lahive, E, Horton, AA, Svendsen, C, Rortais, A, Lou Dorne, J, Baas, J, Heard, MS, and Spurgeon, DJ.	2017	Comparing bee species responses to chemical mixtures: Common response patterns?	PloS ONE	12	6	e0176289	10.1371/journ/al.pone.0176289	0	0	0	1	0	0	0	0	0	1	0	UK	1	0	0	0	0	Apis mellifera	n/a	0	Clothianidin, cadmium	0	0	1	0	n/a	n/a	no	1	0	0	0	0	0	1	0	0	1	0	0
34	12	Robinson, A, Hesketh, H, Lahive, E, Horton, AA, Svendsen, C, Rortais, A, Lou Dorne, J, Baas, J, Heard, MS, and Spurgeon, DJ.	2017	Comparing bee species responses to chemical mixtures: Common response patterns?	PloS ONE	12	6	e0176289	10.1371/journ/al.pone.0176289	0	0	0	1	0	0	0	0	0	1	0	UK	1	0	0	0	0	Apis mellifera	n/a	0	Cadmium, arsenic	1	0	0	0	n/a	Inorganic	no	1	0	0	0	0	0	1	0	0	1	0	0
35	12	Robinson, A, Hesketh, H, Lahive, E, Horton, AA, Svendsen, C, Rortais, A, Lou Dorne, J, Baas, J, Heard, MS, and Spurgeon, DJ.	2017	Comparing bee species responses to chemical mixtures: Common response patterns?	PloS ONE	12	6	e0176289	10.1371/journ/al.pone.0176289	0	0	0	1	0	0	0	0	0	1	0	UK	0	1	0	0	0	Bombus terrestris	n/a	0	Clothianidin, propiconazole	0	1	1	0	n/a, triazole	n/a	no	1	0	0	0	0	0	1	0	0	1	0	0
36	12	Robinson, A, Hesketh, H, Lahive, E, Horton, AA, Svendsen, C, Rortais, A, Lou Dorne, J, Baas, J, Heard, MS, and Spurgeon, DJ.	2017	Comparing bee species responses to chemical mixtures: Common response patterns?	PloS ONE	12	6	e0176289	10.1371/journ/al.pone.0176289	0	0	0	1	0	0	0	0	0	1	0	UK	0	0	1	0	0	Osmia bicornis	n/a	0	Dimethoate, propiconazole	0	1	1	0	n/a, triazole	n/a	no	1	0	0	0	0	0	1	0	0	1	0	0
37	12	Robinson, A, Hesketh, H, Lahive, E, Horton, AA, Svendsen, C, Rortais, A, Lou Dorne, J, Baas, J, Heard, MS, and Spurgeon, DJ.	2017	Comparing bee species responses to chemical mixtures: Common response patterns?	PloS ONE	12	6	e0176289	10.1371/journ/al.pone.0176289	0	0	0	1	0	0	0	0	0	1	0	UK	0	0	1	0	0	Osmia bicornis	n/a	0	Clothianidin, propiconazole	0	1	1	0	n/a, triazole	n/a	no	1	0	0	0	0	0	1	0	0	1	0	0
38	13	Jumarie, C, Aras, P, and Boily, M.	2017	Mixtures of herbicides and metals affect the redox system of honey bees.	Chemosphere	168	n/a	163-170	10.1016/j.chemosphere.2016.10.056	0	0	0	1	0	0	0	1	0	0	0	Canada	1	0	0	0	0	Apis mellifera	Aatrex	1	Atrazine	1	0	1	0	n/a	Triazine	yes	1	0	0	0	0	0	1	0	0	1	1	0
39	13	Jumarie, C, Aras, P, and Boily, M.	2017	Mixtures of herbicides and metals affect the redox system of honey bees.	Chemosphere	168	n/a	163-170	10.1016/j.chemosphere.2016.10.056	0	0	0	1	0	0	0	1	0	0	0	Canada	1	0	0	0	0	Apis mellifera	Credit extreme	1	Glyphosate	1	0	1	0	n/a	Phosphonoglycine	yes	1	0	0	0	0	0	1	0	0	1	1	0
40	13	Jumarie, C, Aras, P, and Boily, M.	2017	Mixtures of herbicides and metals affect the redox system of honey bees.	Chemosphere	168	n/a	163-170	10.1016/j.chemosphere.2016.10.056	0	0	0	1	0	0	0	1	0	0	0	Canada	1	0	0	0	0	Apis mellifera	Aatrex, credit extreme	1	Atrazine, glyphosate	1	0	1	0	n/a	Triazine, phosphonoglycine	yes	1	0	0	0	0	0	1	0	0	1	1	0
41	13	Jumarie, C, Aras, P, and Boily, M.	2017	Mixtures of herbicides and metals affect the redox system of honey bees.	Chemosphere	168	n/a	163-170	10.1016/j.chemosphere.2016.10.056	0	0	0	1	0	0	0	1	0	0	0	Canada	1	0	0	0	0	Apis mellifera	Aatrex, cadmium	1	Atrazine, cadmium	1	0	1	0	n/a	Triazine, n/a	yes	1	0	0	0	0	0	1	0	0	1	1	0
42	13	Jumarie, C, Aras, P, and Boily, M.	2017	Mixtures of herbicides and metals affect the redox system of honey bees.	Chemosphere	168	n/a	163-170	10.1016/j.chemosphere.2016.10.056	0	0	0	1	0	0	0	1	0	0	0	Canada	1	0	0	0	0	Apis mellifera	Credit extreme, cadmium	1	Glyphosate, cadmium	1	0	1	0	n/a	Phosphonoglycine, n/a	yes	1	0	0	0	0	0	1	0	0	1	1	0
43	13	Jumarie, C, Aras, P, and Boily, M.	2017	Mixtures of herbicides and metals affect the redox system of honey bees.	Chemosphere	168	n/a	163-170	10.1016/j.chemosphere.2016.10.056	0	0	0	1	0	0	0	1	0	0	0	Canada	1	0	0	0	0	Apis mellifera	Aatrex, credit extreme, cadmium	1	Atrazine, glyphosate, cadmium	1	0	1	0	n/a	Triazine, phosphonoglycine, n/a	yes	1	0	0	0	0	0	1	0	0	1	1	0
44	14	Sgolastra, F, Medrzycki, P, Bortolotti, L, Renzi, MT, Tosi, S, Bogo, G, Teper, D, Porrini, C, Molowny-Horas, R,and Bosch, J.	2017	Synergistic mortality between a neonicotinoid insecticide and an ergosterol-biosynthesis-inhibiting fungicide in 3 bee species.	Pest management science	73	6	1236-1243	10.1002/ps.4449	0	0	0	1	0	0	0	0	0	1	0	Italy	1	0	0	0	0	Apis mellifera	n/a	0	Propiconazole	0	1	1	0	Triazole	n/a	no	1	0	0	0	0	1	0	0	0	1	0	0
45	14	Sgolastra, F, Medrzycki, P, Bortolotti, L, Renzi, MT, Tosi, S, Bogo, G, Teper, D, Porrini, C, Molowny-Horas, R,and Bosch, J.	2017	Synergistic mortality between a neonicotinoid insecticide and an ergosterol-biosynthesis-inhibiting fungicide in 3 bee species.	Pest management science	73	6	1236-1243	10.1002/ps.4449	0	0	0	1	0	0	0	0	0	1	0	Italy	1	0	0	0	0	Apis mellifera	n/a	0	Propiconazole, clothianidin	0	1	1	0	Triazole	n/a	no	1	0	0	0	0	1	0	0	0	1	0	0
46	14	Sgolastra, F, Medrzycki, P, Bortolotti, L, Renzi, MT, Tosi, S, Bogo, G, Teper, D, Porrini, C, Molowny-Horas, R,and Bosch, J.	2017	Synergistic mortality between a neonicotinoid insecticide and an ergosterol-biosynthesis-inhibiting fungicide in 3 bee species.	Pest management science	73	6	1236-1243	10.1002/ps.4449	0	0	0	1	0	0	0	0	0	1	0	Italy	0	1	0	0	0	Bombus terrestris	n/a	0	Propiconazole	0	1	1	0	Triazole	n/a	no	1	0	0	0	0	1	0	0	0	1	0	0
47	14	Sgolastra, F, Medrzycki, P, Bortolotti, L, Renzi, MT, Tosi, S, Bogo, G, Teper, D, Porrini, C, Molowny-Horas, R,and Bosch, J.	2017	Synergistic mortality between a neonicotinoid insecticide and an ergosterol-biosynthesis-inhibiting fungicide in 3 bee species.	Pest management science	73	6	1236-1243	10.1002/ps.4449	0	0	0	1	0	0	0	0	0	1	0	Italy	0	1	0	0	0	Bombus terrestris	n/a	0	Propiconazole, clothianidin	0	1	1	0	Triazole	n/a	no	1	0	0	0	0	1	0	0	0	1	0	0
48	14	Sgolastra, F, Medrzycki, P, Bortolotti, L, Renzi, MT, Tosi, S, Bogo, G, Teper, D, Porrini, C, Molowny-Horas, R,and Bosch, J.	2017	Synergistic mortality between a neonicotinoid insecticide and an ergosterol-biosynthesis-inhibiting fungicide in 3 bee species.	Pest management science	73	6	1236-1243	10.1002/ps.4449	0	0	0	1	0	0	0	0	0	1	0	Italy	0	0	1	0	0	Osmia bicornis	n/a	0	Propiconazole	0	1	1	0	Triazole	n/a	no	1	0	0	0	0	1	0	0	0	1	0	0
49	14	Sgolastra, F, Medrzycki, P, Bortolotti, L, Renzi, MT, Tosi, S, Bogo, G, Teper, D, Porrini, C, Molowny-Horas, R,and Bosch, J.	2017	Synergistic mortality between a neonicotinoid insecticide and an ergosterol-biosynthesis-inhibiting fungicide in 3 bee species.	Pest management science	73	6	1236-1243	10.1002/ps.4449	0	0	0	1	0	0	0	0	0	1	0	Italy	0	0	1	0	0	Osmia bicornis	n/a	0	Propiconazole, clothianidin	0	1	1	0	Triazole	n/a	no	1	0	0	0	0	1	0	0	0	1	0	0
50	15	Simon-Delso, N, San Martin, G, Bruneau, E, Hautier, L, and Medrzycki, P.	2017	Toxicity assessment on honeybee larvae of a repeated exposition of a systemic fungicide boscalid	Bulletin of insectology	70	1	83-89	n/a	0	0	0	1	0	0	0	0	0	1	0	Belgium	1	0	0	0	0	Apis mellifera	n/a	0	Boscalid	0	1	1	0	Carboxamide	n/a	no	1	0	0	0	0	0	1	0	0	1	0	0
51	16	Liao, L, Wu, W, and Berenbaum, MR.	2017	Behavioural responses of honey bees (Apis mellifera) to natural and synthetic xenobiotics in food.	Scientific reports	7	n/a	15924	10.1038/s41598-017-15066-5	0	0	1	0	0	0	0	1	0	0	0	USA	1	0	0	0	0	Apis mellifera	n/a	0	Boscalid	0	1	1	0	Carboxamide	n/a	no	1	0	0	0	0	1	0	0	0	1	0	0
52	16	Liao, L, Wu, W, and Berenbaum, MR.	2017	Behavioural responses of honey bees (Apis mellifera) to natural and synthetic xenobiotics in food.	Scientific reports	7	n/a	15924	10.1038/s41598-017-15066-5	0	0	1	0	0	0	0	1	0	0	0	USA	1	0	0	0	0	Apis mellifera	n/a	0	Chlorothalonil	0	1	0	1	Chloronitrile	n/a	no	1	0	0	0	0	1	0	0	0	1	0	0
53	16	Liao, L, Wu, W, and Berenbaum, MR.	2017	Behavioural responses of honey bees (Apis mellifera) to natural and synthetic xenobiotics in food.	Scientific reports	7	n/a	15924	10.1038/s41598-017-15066-5	0	0	1	0	0	0	0	1	0	0	0	USA	1	0	0	0	0	Apis mellifera	n/a	0	Prochloraz	0	1	0	0	Imidazole	n/a	no	1	0	0	0	0	1	0	0	0	1	0	0
54	16	Liao, L, Wu, W, and Berenbaum, MR.	2017	Behavioural responses of honey bees (Apis mellifera) to natural and synthetic xenobiotics in food.	Scientific reports	7	n/a	15924	10.1038/s41598-017-15066-5	0	0	1	0	0	0	0	1	0	0	0	USA	1	0	0	0	0	Apis mellifera	n/a	0	Atrazine	1	0	1	0	n/a	Triazine	no	1	0	0	0	0	1	0	0	0	1	0	0
55	16	Liao, L, Wu, W, and Berenbaum, MR.	2017	Behavioural responses of honey bees (Apis mellifera) to natural and synthetic xenobiotics in food.	Scientific reports	7	n/a	15924	10.1038/s41598-017-15066-5	0	0	1	0	0	0	0	1	0	0	0	USA	1	0	0	0	0	Apis mellifera	n/a	0	Glyphosate	1	0	1	0	n/a	Phosphonoglycine	no	1	0	0	0	0	1	0	0	0	1	0	0
56	17	Syromyatknikov, MY, Kokina, AV, Lopatin, AV, Starkov, AA, and Popov, VN.	2017	Evaluation of the toxicity of fungicides to flight muscle mitochondrioa of bumblebee (Bombus terrestris L.)	Pesticide biochemistry and physiology	135	n/a	41-46	10.1016/j.pestbp.2016.06.007	0	0	0	1	0	0	0	0	0	1	0	Russia	0	1	0	0	0	Bombus terrestris	n/a	0	Diniconazole	0	1	1	0	Triazole	n/a	no	0	0	0	0	1	1	0	0	0	0	1	0
57	17	Syromyatknikov, MY, Kokina, AV, Lopatin, AV, Starkov, AA, and Popov, VN.	2017	Evaluation of the toxicity of fungicides to flight muscle mitochondrioa of bumblebee (Bombus terrestris L.)	Pesticide biochemistry and physiology	135	n/a	41-46	10.1016/j.pestbp.2016.06.007	0	0	0	1	0	0	0	0	0	1	0	Russia	0	1	0	0	0	Bombus terrestris	n/a	0	Difenoconazole	0	1	1	0	Triazole	n/a	no	0	0	0	0	1	1	0	0	0	0	1	0
58	17	Syromyatknikov, MY, Kokina, AV, Lopatin, AV, Starkov, AA, and Popov, VN.	2017	Evaluation of the toxicity of fungicides to flight muscle mitochondrioa of bumblebee (Bombus terrestris L.)	Pesticide biochemistry and physiology	135	n/a	41-46	10.1016/j.pestbp.2016.06.007	0	0	0	1	0	0	0	0	0	1	0	Russia	0	1	0	0	0	Bombus terrestris	n/a	0	Hymexazol	0	1	1	0	Oxazole	n/a	no	0	0	0	0	1	1	0	0	0	0	1	0
59	17	Syromyatknikov, MY, Kokina, AV, Lopatin, AV, Starkov, AA, and Popov, VN.	2017	Evaluation of the toxicity of fungicides to flight muscle mitochondrioa of bumblebee (Bombus terrestris L.)	Pesticide biochemistry and physiology	135	n/a	41-46	10.1016/j.pestbp.2016.06.007	0	0	0	1	0	0	0	0	0	1	0	Russia	0	1	0	0	0	Bombus terrestris	n/a	0	Iprodione	0	1	0	1	Dicarboximide	n/a	no	0	0	0	0	1	1	0	0	0	0	1	0
60	17	Syromyatknikov, MY, Kokina, AV, Lopatin, AV, Starkov, AA, and Popov, VN.	2017	Evaluation of the toxicity of fungicides to flight muscle mitochondrioa of bumblebee (Bombus terrestris L.)	Pesticide biochemistry and physiology	135	n/a	41-46	10.1016/j.pestbp.2016.06.007	0	0	0	1	0	0	0	0	0	1	0	Russia	0	1	0	0	0	Bombus terrestris	n/a	0	Carbendazim	0	1	1	0	Benzimidazole	n/a	no	0	0	0	0	1	1	0	0	0	0	1	0
61	17	Syromyatknikov, MY, Kokina, AV, Lopatin, AV, Starkov, AA, and Popov, VN.	2017	Evaluation of the toxicity of fungicides to flight muscle mitochondrioa of bumblebee (Bombus terrestris L.)	Pesticide biochemistry and physiology	135	n/a	41-46	10.1016/j.pestbp.2016.06.007	0	0	0	1	0	0	0	0	0	1	0	Russia	0	1	0	0	0	Bombus terrestris	n/a	0	Penconazole	0	1	1	0	Triazole	n/a	no	0	0	0	0	1	1	0	0	0	0	1	0
62	17	Syromyatknikov, MY, Kokina, AV, Lopatin, AV, Starkov, AA, and Popov, VN.	2017	Evaluation of the toxicity of fungicides to flight muscle mitochondrioa of bumblebee (Bombus terrestris L.)	Pesticide biochemistry and physiology	135	n/a	41-46	10.1016/j.pestbp.2016.06.007	0	0	0	1	0	0	0	0	0	1	0	Russia	0	1	0	0	0	Bombus terrestris	n/a	0	Procymidone	0	1	1	0	Dicarboximide	n/a	no	0	0	0	0	1	1	0	0	0	0	1	0
63	17	Syromyatknikov, MY, Kokina, AV, Lopatin, AV, Starkov, AA, and Popov, VN.	2017	Evaluation of the toxicity of fungicides to flight muscle mitochondrioa of bumblebee (Bombus terrestris L.)	Pesticide biochemistry and physiology	135	n/a	41-46	10.1016/j.pestbp.2016.06.007	0	0	0	1	0	0	0	0	0	1	0	Russia	0	1	0	0	0	Bombus terrestris	n/a	0	Thiabendazole	0	1	1	0	Benzimidazole	n/a	no	0	0	0	0	1	1	0	0	0	0	1	0
64	17	Syromyatknikov, MY, Kokina, AV, Lopatin, AV, Starkov, AA, and Popov, VN.	2017	Evaluation of the toxicity of fungicides to flight muscle mitochondrioa of bumblebee (Bombus terrestris L.)	Pesticide biochemistry and physiology	135	n/a	41-46	10.1016/j.pestbp.2016.06.007	0	0	0	1	0	0	0	0	0	1	0	Russia	0	1	0	0	0	Bombus terrestris	n/a	0	Triadimefon	0	1	1	0	Triazole	n/a	no	0	0	0	0	1	1	0	0	0	0	1	0
65	17	Syromyatknikov, MY, Kokina, AV, Lopatin, AV, Starkov, AA, and Popov, VN.	2017	Evaluation of the toxicity of fungicides to flight muscle mitochondrioa of bumblebee (Bombus terrestris L.)	Pesticide biochemistry and physiology	135	n/a	41-46	10.1016/j.pestbp.2016.06.007	0	0	0	1	0	0	0	0	0	1	0	Russia	0	1	0	0	0	Bombus terrestris	n/a	0	Flutriafol	0	1	1	0	Triazole	n/a	no	0	0	0	0	1	1	0	0	0	0	1	0
66	17	Syromyatknikov, MY, Kokina, AV, Lopatin, AV, Starkov, AA, and Popov, VN.	2017	Evaluation of the toxicity of fungicides to flight muscle mitochondrioa of bumblebee (Bombus terrestris L.)	Pesticide biochemistry and physiology	135	n/a	41-46	10.1016/j.pestbp.2016.06.007	0	0	0	1	0	0	0	0	0	1	0	Russia	0	1	0	0	0	Bombus terrestris	n/a	0	Cyproconazole	0	1	1	0	Triazole	n/a	no	0	0	0	0	1	1	0	0	0	0	1	0
67	17	Syromyatknikov, MY, Kokina, AV, Lopatin, AV, Starkov, AA, and Popov, VN.	2017	Evaluation of the toxicity of fungicides to flight muscle mitochondrioa of bumblebee (Bombus terrestris L.)	Pesticide biochemistry and physiology	135	n/a	41-46	10.1016/j.pestbp.2016.06.007	0	0	0	1	0	0	0	0	0	1	0	Russia	0	1	0	0	0	Bombus terrestris	n/a	0	Epoxiconazole	0	1	1	0	Triazole	n/a	no	0	0	0	0	1	1	0	0	0	0	1	0
68	17	Syromyatknikov, MY, Kokina, AV, Lopatin, AV, Starkov, AA, and Popov, VN.	2017	Evaluation of the toxicity of fungicides to flight muscle mitochondrioa of bumblebee (Bombus terrestris L.)	Pesticide biochemistry and physiology	135	n/a	41-46	10.1016/j.pestbp.2016.06.007	0	0	0	1	0	0	0	0	0	1	0	Russia	0	1	0	0	0	Bombus terrestris	n/a	0	Dithianon	0	1	0	1	Quinone	n/a	no	0	0	0	0	1	1	0	0	0	0	1	0
69	17	Syromyatknikov, MY, Kokina, AV, Lopatin, AV, Starkov, AA, and Popov, VN.	2017	Evaluation of the toxicity of fungicides to flight muscle mitochondrioa of bumblebee (Bombus terrestris L.)	Pesticide biochemistry and physiology	135	n/a	41-46	10.1016/j.pestbp.2016.06.007	0	0	0	1	0	0	0	0	0	1	0	Russia	0	1	0	0	0	Bombus terrestris	n/a	0	Fludioxonil	0	1	0	1	Phenylpyrole	n/a	no	0	0	0	0	1	1	0	0	0	0	1	0
70	17	Syromyatknikov, MY, Kokina, AV, Lopatin, AV, Starkov, AA, and Popov, VN.	2017	Evaluation of the toxicity of fungicides to flight muscle mitochondrioa of bumblebee (Bombus terrestris L.)	Pesticide biochemistry and physiology	135	n/a	41-46	10.1016/j.pestbp.2016.06.007	0	0	0	1	0	0	0	0	0	1	0	Russia	0	1	0	0	0	Bombus terrestris	n/a	0	Thiram	0	1	0	1	Carbamate	n/a	no	0	0	0	0	1	1	0	0	0	0	1	0
71	17	Syromyatknikov, MY, Kokina, AV, Lopatin, AV, Starkov, AA, and Popov, VN.	2017	Evaluation of the toxicity of fungicides to flight muscle mitochondrioa of bumblebee (Bombus terrestris L.)	Pesticide biochemistry and physiology	135	n/a	41-46	10.1016/j.pestbp.2016.06.007	0	0	0	1	0	0	0	0	0	1	0	Russia	0	1	0	0	0	Bombus terrestris	n/a	0	Chlorothalonil	0	1	0	1	Chloronitrile	n/a	no	0	0	0	0	1	1	0	0	0	0	1	0
72	18	Mao, W, Schuler, MA, and Berenbaum, MR.	2017	Disruption of quercetin metabolism by fungicide affects energy production in honey bees (Apis mellifera)	Proceedings of the national academy of sciences of the United States of America	114	10	2538-2543	10.1073/pn/as.1614864114	0	0	0	1	0	0	0	1	0	0	0	USA	1	0	0	0	0	Apis mellifera	n/a	0	Myclobutanil	0	1	1	0	Triazole	n/a	yes	1	0	0	0	0	0	1	0	0	0	1	0
73	19	Cizelj, I, Glavan, G, Bozic, J, Oven, I, Mrak, V, and Narat, M.	2016	Prochloraz and coumaphos induce different gene expression patterns in three developmental stages of the Carniolan honey bee (Apis mellifera carnica Pollmann)	Pesticide biochemistry and physiology	128	n/a	68-75	10.1016/j.pestbp.2015.09.015	0	0	0	1	0	0	0	0	0	1	0	Slovenia	1	0	0	0	0	Apis mellifera	n/a	0	Prochloraz	0	1	0	1	Imidazole	n/a	yes	1	0	0	0	0	0	1	0	0	0	1	0
74	19	Cizelj, I, Glavan, G, Bozic, J, Oven, I, Mrak, V, and Narat, M.	2016	Prochloraz and coumaphos induce different gene expression patterns in three developmental stages of the Carniolan honey bee (Apis mellifera carnica Pollmann)	Pesticide biochemistry and physiology	128	n/a	68-75	10.1016/j.pestbp.2015.09.015	0	0	0	1	0	0	0	0	0	1	0	Slovenia	1	0	0	0	0	Apis mellifera	n/a, Perizin	0, 1	Prochloraz, coumaphos	0	1	0	1	Imidazole, n/a	n/a	yes	1	0	0	0	0	0	1	0	0	0	1	0
75	20	Rasuli, F, Rafie, JN, Sadeghi, A.	2015	The acute oral toxicity of commonly used pesticides in Iran, to honeybees (Apis mellifera meda)	Journal of apiculture science	59	1	17-26	10.1515/JAS-2015-0007	0	0	0	1	0	1	0	0	0	0	0	Iran	1	0	0	0	0	Apis mellifera	Bordeaux fix	1	Bordeaux mixture	0	1	0	1	Inorganic compound	n/a	no	1	0	0	0	0	1	0	0	0	1	0	0
76	20	Rasuli, F, Rafie, JN, Sadeghi, A.	2015	The acute oral toxicity of commonly used pesticides in Iran, to honeybees (Apis mellifera meda)	Journal of apiculture science	59	1	17-26	10.1515/JAS-2015-0007	0	0	0	1	0	1	0	0	0	0	0	Iran	1	0	0	0	0	Apis mellifera	Cupravite	1	Copper oxychloride	0	1	0	0	Inorganic compound	n/a	no	1	0	0	0	0	1	0	0	0	1	0	0
77	21	Hesketh, H, Lahive, E, Horton, AA, Robinson, AG, Svendsen, C, Rortais, A, Dorne, JL, Baas, J, Spurgeon, DJ, and Heard, MS.	2016	Extending standard testing period in honeybees to predict lifespan impacts of pesticides and heavy metals using dynamic energy budget modelling.	Scientific reports	6	n/a	37655	10.1038/srep37655	0	0	0	1	0	0	0	0	0	1	0	UK	1	0	0	0	0	Apis mellifera	n/a	0	Propiconazole	0	1	1	0	Triazole	n/a	no	1	0	0	0	0	1	1	0	0	1	0	0
78	21	Hesketh, H, Lahive, E, Horton, AA, Robinson, AG, Svendsen, C, Rortais, A, Dorne, JL, Baas, J, Spurgeon, DJ, and Heard, MS.	2016	Extending standard testing period in honeybees to predict lifespan impacts of pesticides and heavy metals using dynamic energy budget modelling.	Scientific reports	6	n/a	37655	10.1038/srep37655	0	0	0	1	0	0	0	0	0	1	0	UK	1	0	0	0	0	Apis mellifera	n/a	0	2,4-dichlorophenoxyacetic acid (2,4-D)	1	0	1	0	n/a	Alkylchlorophenoxy	no	1	0	0	0	0	1	1	0	0	1	0	0
79	22	Bernauer, OM, Gaines-Day, HR, and Steffan, SA.	2015	Colonies of Bumble Bees ( Bombus impatiens) Produce Fewer Workers, Less Bee Biomass, and Have Smaller Mother Queens Following Fungicide Exposure.	INSECTS	6	2	478-488	10.3390/insects6020478	0	0	1	0	0	0	0	1	0	0	0	USA	0	1	0	0	0	Bombus impatiens	Bravo	1	Chlorothalonil	0	1	0	1	Chloronitrile	n/a	yes	0	0	1	0	0	0	1	0	1	0	0	0
80	23	Zhu, W, Schmehl, DR, Mullin, CA, Frazier, JL.	2014	Four Common Pesticides, Their Mixtures and a Formulation Solvent in the Hive Environment Have High Oral Toxicity to Honey Bee Larvae.	PloS ONE	9	1	e77547	10.1371/journ/al.pone.0077547	0	0	0	1	0	0	0	1	0	0	0	USA	1	0	0	0	0	Apis mellifera	n/a	0	Chlorothalonil	0	1	0	1	Chloronitrile	n/a	no	1	0	0	0	0	0	1	0	0	1	0	0
81	23	Zhu, W, Schmehl, DR, Mullin, CA, Frazier, JL.	2014	Four Common Pesticides, Their Mixtures and a Formulation Solvent in the Hive Environment Have High Oral Toxicity to Honey Bee Larvae.	PloS ONE	9	1	e77547	10.1371/journ/al.pone.0077547	0	0	0	1	0	0	0	1	0	0	0	USA	1	0	0	0	0	Apis mellifera	n/a	0	Chlorothalonil, coumaphos	0	1	0	1	Chloronitrile, n/a	n/a	no	1	0	0	0	0	0	1	0	0	1	0	0
82	23	Zhu, W, Schmehl, DR, Mullin, CA, Frazier, JL.	2014	Four Common Pesticides, Their Mixtures and a Formulation Solvent in the Hive Environment Have High Oral Toxicity to Honey Bee Larvae.	PloS ONE	9	1	e77547	10.1371/journ/al.pone.0077547	0	0	0	1	0	0	0	1	0	0	0	USA	1	0	0	0	0	Apis mellifera	n/a	0	Chlorothalonil, fluvalinate	0	1	0	1	Chloronitrile, n/a	n/a	no	1	0	0	0	0	0	1	0	0	1	0	0
83	23	Zhu, W, Schmehl, DR, Mullin, CA, Frazier, JL.	2014	Four Common Pesticides, Their Mixtures and a Formulation Solvent in the Hive Environment Have High Oral Toxicity to Honey Bee Larvae.	PloS ONE	9	1	e77547	10.1371/journ/al.pone.0077547	0	0	0	1	0	0	0	1	0	0	0	USA	1	0	0	0	0	Apis mellifera	n/a	0	Chlorothalonil, fluvalinate, coumaphos	0	1	0	1	Chloronitrile, n/a	n/a	no	1	0	0	0	0	0	1	0	0	1	0	0
84	23	Zhu, W, Schmehl, DR, Mullin, CA, Frazier, JL.	2014	Four Common Pesticides, Their Mixtures and a Formulation Solvent in the Hive Environment Have High Oral Toxicity to Honey Bee Larvae.	PloS ONE	9	1	e77547	10.1371/journ/al.pone.0077547	0	0	0	1	0	0	0	1	0	0	0	USA	1	0	0	0	0	Apis mellifera	n/a	0	Chlorothalonil, fluvalinate, chlorpyrifos	0	1	0	1	Chloronitrile, n/a	n/a	no	1	0	0	0	0	0	1	0	0	1	0	0
85	23	Zhu, W, Schmehl, DR, Mullin, CA, Frazier, JL.	2014	Four Common Pesticides, Their Mixtures and a Formulation Solvent in the Hive Environment Have High Oral Toxicity to Honey Bee Larvae.	PloS ONE	9	1	e77547	10.1371/journ/al.pone.0077547	0	0	0	1	0	0	0	1	0	0	0	USA	1	0	0	0	0	Apis mellifera	n/a	0	Chlorothalonil, chlorpyrifos, coumaphos	0	1	0	1	Chloronitrile, n/a	n/a	no	1	0	0	0	0	0	1	0	0	1	0	0
86	23	Zhu, W, Schmehl, DR, Mullin, CA, Frazier, JL.	2014	Four Common Pesticides, Their Mixtures and a Formulation Solvent in the Hive Environment Have High Oral Toxicity to Honey Bee Larvae.	PloS ONE	9	1	e77547	10.1371/journ/al.pone.0077547	0	0	0	1	0	0	0	1	0	0	0	USA	1	0	0	0	0	Apis mellifera	n/a	0	Chlorothalonil, fluvalinate, coumaphos, chlorpyrifos	0	1	0	1	Chloronitrile, n/a	n/a	no	1	0	0	0	0	0	1	0	0	1	0	0
87	24	Stanley, J, Sah, K, Jain, SK, Bhatt, JC, and Sushil, SN.	2015	Evaluation of pesticide toxicity at their field recommended doses to honeybees, Apis cerana and A-mellifera through laboratory, semi-field and field studies.	Chemosphere	119	n/a	668-674	10.1016/j.chemosphere.2014.07.039	0	0	1	1	1	1	0	0	0	0	0	India	1	0	0	0	0	Apis cerana, Apis mellifera	Bavistin 50 WP	1	Carbendazim	0	1	1	0	Benzimidazole	n/a	yes	0	0	1	1	0	1	0	0	0	1	0	0
88	24	Stanley, J, Sah, K, Jain, SK, Bhatt, JC, and Sushil, SN.	2015	Evaluation of pesticide toxicity at their field recommended doses to honeybees, Apis cerana and A-mellifera through laboratory, semi-field and field studies.	Chemosphere	119	n/a	668-674	10.1016/j.chemosphere.2014.07.039	0	0	1	1	1	1	0	0	0	0	0	India	1	0	0	0	0	Apis cerana, Apis mellifera	Indofil M-45 75 WP	1	Mancozeb	0	1	0	1	Carbamate	n/a	yes	0	0	1	1	0	1	0	0	0	1	0	0
89	24	Stanley, J, Sah, K, Jain, SK, Bhatt, JC, and Sushil, SN.	2015	Evaluation of pesticide toxicity at their field recommended doses to honeybees, Apis cerana and A-mellifera through laboratory, semi-field and field studies.	Chemosphere	119	n/a	668-674	10.1016/j.chemosphere.2014.07.039	0	0	1	1	1	1	0	0	0	0	0	India	1	0	0	0	0	Apis cerana, Apis mellifera	Kavach 75WP	1	Chlorothalonil	0	1	0	1	Chloronitrile	n/a	yes	0	0	1	1	0	1	0	0	0	1	0	0
90	24	Stanley, J, Sah, K, Jain, SK, Bhatt, JC, and Sushil, SN.	2015	Evaluation of pesticide toxicity at their field recommended doses to honeybees, Apis cerana and A-mellifera through laboratory, semi-field and field studies.	Chemosphere	119	n/a	668-674	10.1016/j.chemosphere.2014.07.039	0	0	1	1	1	1	0	0	0	0	0	India	1	0	0	0	0	Apis cerana, Apis mellifera	Tilt 25 EC	1	Propiconazole	0	1	1	0	Triazole	n/a	yes	0	0	1	1	0	1	0	0	0	1	0	0
91	25	Pettis, JS, Lichtenberg, EM, Andree, M, Stitzinger, J, Rose, R, and VanEngelsdorp, D.	2013	Crop Pollination Exposes Honey Bees to Pesticides Which Alters Their Susceptibility to the Gut Pathogen Nosema ceranae	PloS ONE	8	7	e70182	10.1371/journ/al.pone.0070182	1	0	0	1	1	0	0	1	0	0	0	USA	1	0	0	0	0	Apis mellifera	n/a	0	Azoxystrobin	0	1	1	0	Strobilurin	n/a	yes	0	1	0	0	0	0	1	0	0	0	1	0
92	25	Pettis, JS, Lichtenberg, EM, Andree, M, Stitzinger, J, Rose, R, and VanEngelsdorp, D.	2013	Crop Pollination Exposes Honey Bees to Pesticides Which Alters Their Susceptibility to the Gut Pathogen Nosema ceranae	PloS ONE	8	7	e70182	10.1371/journ/al.pone.0070182	1	0	0	1	1	0	0	1	0	0	0	USA	1	0	0	0	0	Apis mellifera	n/a	0	Captan	0	1	0	1	Phthalimide	n/a	yes	0	1	0	0	0	0	1	0	0	0	1	0
93	25	Pettis, JS, Lichtenberg, EM, Andree, M, Stitzinger, J, Rose, R, and VanEngelsdorp, D.	2013	Crop Pollination Exposes Honey Bees to Pesticides Which Alters Their Susceptibility to the Gut Pathogen Nosema ceranae	PloS ONE	8	7	e70182	10.1371/journ/al.pone.0070182	1	0	0	1	1	0	0	1	0	0	0	USA	1	0	0	0	0	Apis mellifera	n/a	0	Chlorothalonil	0	1	0	1	Chloronitrile	n/a	yes	0	1	0	0	0	0	1	0	0	0	1	0
94	25	Pettis, JS, Lichtenberg, EM, Andree, M, Stitzinger, J, Rose, R, and VanEngelsdorp, D.	2013	Crop Pollination Exposes Honey Bees to Pesticides Which Alters Their Susceptibility to the Gut Pathogen Nosema ceranae	PloS ONE	8	7	e70182	10.1371/journ/al.pone.0070182	1	0	0	1	1	0	0	1	0	0	0	USA	1	0	0	0	0	Apis mellifera	n/a	0	Cyprodinil	0	1	1	0	Anilinopyrimidine	n/a	yes	0	1	0	0	0	0	1	0	0	0	1	0
95	25	Pettis, JS, Lichtenberg, EM, Andree, M, Stitzinger, J, Rose, R, and VanEngelsdorp, D.	2013	Crop Pollination Exposes Honey Bees to Pesticides Which Alters Their Susceptibility to the Gut Pathogen Nosema ceranae	PloS ONE	8	7	e70182	10.1371/journ/al.pone.0070182	1	0	0	1	1	0	0	1	0	0	0	USA	1	0	0	0	0	Apis mellifera	n/a	0	Difenoconazole	0	1	1	0	Triazole	n/a	yes	0	1	0	0	0	0	1	0	0	0	1	0
96	25	Pettis, JS, Lichtenberg, EM, Andree, M, Stitzinger, J, Rose, R, and VanEngelsdorp, D.	2013	Crop Pollination Exposes Honey Bees to Pesticides Which Alters Their Susceptibility to the Gut Pathogen Nosema ceranae	PloS ONE	8	7	e70182	10.1371/journ/al.pone.0070182	1	0	0	1	1	0	0	1	0	0	0	USA	1	0	0	0	0	Apis mellifera	n/a	0	Fenbuconazole	0	1	1	0	Triazole	n/a	yes	0	1	0	0	0	0	1	0	0	0	1	0
97	25	Pettis, JS, Lichtenberg, EM, Andree, M, Stitzinger, J, Rose, R, and VanEngelsdorp, D.	2013	Crop Pollination Exposes Honey Bees to Pesticides Which Alters Their Susceptibility to the Gut Pathogen Nosema ceranae	PloS ONE	8	7	e70182	10.1371/journ/al.pone.0070182	1	0	0	1	1	0	0	1	0	0	0	USA	1	0	0	0	0	Apis mellifera	n/a	0	Pyraclostrobin	0	1	1	0	Strobilurin	n/a	yes	0	1	0	0	0	0	1	0	0	0	1	0
98	25	Pettis, JS, Lichtenberg, EM, Andree, M, Stitzinger, J, Rose, R, and VanEngelsdorp, D.	2013	Crop Pollination Exposes Honey Bees to Pesticides Which Alters Their Susceptibility to the Gut Pathogen Nosema ceranae	PloS ONE	8	7	e70182	10.1371/journ/al.pone.0070182	1	0	0	1	1	0	0	1	0	0	0	USA	1	0	0	0	0	Apis mellifera	n/a	0	Quintozene	0	1	0	1	Chlorophenyl	n/a	yes	0	1	0	0	0	0	1	0	0	0	1	0
99	25	Pettis, JS, Lichtenberg, EM, Andree, M, Stitzinger, J, Rose, R, and VanEngelsdorp, D.	2013	Crop Pollination Exposes Honey Bees to Pesticides Which Alters Their Susceptibility to the Gut Pathogen Nosema ceranae	PloS ONE	8	7	e70182	10.1371/journ/al.pone.0070182	1	0	0	1	1	0	0	1	0	0	0	USA	1	0	0	0	0	Apis mellifera	n/a	0	THPI	0	1	0	0	Unclassified	n/a	yes	0	1	0	0	0	0	1	0	0	0	1	0
100	25	Pettis, JS, Lichtenberg, EM, Andree, M, Stitzinger, J, Rose, R, and VanEngelsdorp, D.	2013	Crop Pollination Exposes Honey Bees to Pesticides Which Alters Their Susceptibility to the Gut Pathogen Nosema ceranae	PloS ONE	8	7	e70182	10.1371/journ/al.pone.0070182	1	0	0	1	1	0	0	1	0	0	0	USA	1	0	0	0	0	Apis mellifera	n/a	0	Carfentrazone ethyl	1	0	0	1	n/a	Triazolone	yes	0	1	0	0	0	0	1	0	0	0	1	0
101	25	Pettis, JS, Lichtenberg, EM, Andree, M, Stitzinger, J, Rose, R, and VanEngelsdorp, D.	2013	Crop Pollination Exposes Honey Bees to Pesticides Which Alters Their Susceptibility to the Gut Pathogen Nosema ceranae	PloS ONE	8	7	e70182	10.1371/journ/al.pone.0070182	1	0	0	1	1	0	0	1	0	0	0	USA	1	0	0	0	0	Apis mellifera	n/a	0	Pendimethalin	1	0	0	1	n/a	Dinitroaniline	yes	0	1	0	0	0	0	1	0	0	0	1	0
102	26	Elston, C, Thompson, HM, and Walters, KFA.	2013	Sub-lethal effects of thiamethoxam, a neonicotinoid pesticide, and propiconazole, a DMI fungicide, on colony initiation in bumblebee (Bombus terrestris) micro-colonies.	Apidologie	44	5	563-574	10.1007/s13592-013-0206-9	0	0	0	1	0	0	0	0	0	1	0	UK	0	1	0	0	0	Bombus terrestris	n/a	0	Propiconazole	0	1	1	0	Triazole	n/a	yes	0	0	1	0	0	0	1	0	0	1	0	0
103	27	Johnson, RM, and Percel, EG.	2013	Effect of a Fungicide and Spray Adjuvant on Queen-Rearing Success in Honey Bees (Hymenoptera: Apidae).	Journal of economic entomology	106	5	1952-1957	10.1603/EC13199	0	0	0	1	0	0	0	1	0	0	0	USA	1	0	0	0	0	Apis mellifera	Formulated Pristine	1	Boscalid, pyraclostrobin	0	1	1	0	Carboxamide, strobilurin	n/a	no	0	1	0	0	0	0	1	0	0	1	0	0
104	27	Johnson, RM, and Percel, EG.	2013	Effect of a Fungicide and Spray Adjuvant on Queen-Rearing Success in Honey Bees (Hymenoptera: Apidae).	Journal of economic entomology	106	5	1952-1957	10.1603/EC13199	0	0	0	1	0	0	0	1	0	0	0	USA	1	0	0	0	0	Apis mellifera	Formulated Pristine, Break-Thru	1	Boscalid, pyraclostrobin, Polyether-Polymethylsiloxane-Copolymer	0	1	1	0	Carboxamide, strobilurin, n/a	n/a	no	0	1	0	0	0	0	1	0	0	1	0	0
105	28	Biddinger, DJ, Robertson, JL, Mullin, C, Frazier, J, Ashcraft, S.A, Rajotte, E.G, Joshi, NK, and Vaughn, M.	2013	Comparative Toxicities and Synergism of Apple Orchard Pesticides to Apis mellifera (L.) and Osmia cornifrons (Radoszkowski)	PloS ONE	8	9	e72587	10.1371/journ/al.pone.0072587	0	0	0	1	0	0	0	1	0	0	0	USA	1	0	0	0	0	Apis mellifera	Indar 2F	1	Fenbuconazole	0	1	1	0	Triazole	n/a	no	0	0	0	1	0	1	0	0	0	1	0	0
106	28	Biddinger, DJ, Robertson, JL, Mullin, C, Frazier, J, Ashcraft, S.A, Rajotte, E.G, Joshi, NK, and Vaughn, M.	2013	Comparative Toxicities and Synergism of Apple Orchard Pesticides to Apis mellifera (L.) and Osmia cornifrons (Radoszkowski)	PloS ONE	8	9	e72587	10.1371/journ/al.pone.0072587	0	0	0	1	0	0	0	1	0	0	0	USA	1	0	0	0	0	Apis mellifera	Indar 2F, Provado 1.6F	1	Fenbuconazole, Imidacloprid	0	1	1	0	Triazole, n/a	n/a	no	0	0	0	1	0	1	0	0	0	1	0	0
107	28	Biddinger, DJ, Robertson, JL, Mullin, C, Frazier, J, Ashcraft, S.A, Rajotte, E.G, Joshi, NK, and Vaughn, M.	2013	Comparative Toxicities and Synergism of Apple Orchard Pesticides to Apis mellifera (L.) and Osmia cornifrons (Radoszkowski)	PloS ONE	8	9	e72587	10.1371/journ/al.pone.0072587	0	0	0	1	0	0	0	1	0	0	0	USA	1	0	0	0	0	Apis mellifera	Indar 2F, Assail 30SG	1	Fenbuconazole, acetamiprid	0	1	1	0	Triazole, n/a	n/a	no	0	0	0	1	0	1	0	0	0	1	0	0
108	28	Biddinger, DJ, Robertson, JL, Mullin, C, Frazier, J, Ashcraft, S.A, Rajotte, E.G, Joshi, NK, and Vaughn, M.	2013	Comparative Toxicities and Synergism of Apple Orchard Pesticides to Apis mellifera (L.) and Osmia cornifrons (Radoszkowski)	PloS ONE	8	9	e72587	10.1371/journ/al.pone.0072587	0	0	0	1	0	0	0	1	0	0	0	USA	0	0	1	0	0	Osmia cornifrons	Indar 2F	1	Fenbuconazole	0	1	1	0	Triazole	n/a	no	0	0	0	1	0	1	0	0	0	1	0	0
109	28	Biddinger, DJ, Robertson, JL, Mullin, C, Frazier, J, Ashcraft, S.A, Rajotte, E.G, Joshi, NK, and Vaughn, M.	2013	Comparative Toxicities and Synergism of Apple Orchard Pesticides to Apis mellifera (L.) and Osmia cornifrons (Radoszkowski)	PloS ONE	8	9	e72587	10.1371/journ/al.pone.0072587	0	0	0	1	0	0	0	1	0	0	0	USA	0	0	1	0	0	Osmia cornifrons	Indar 2F, Provado 1.6F	1	Fenbuconazole, Imidacloprid	0	1	1	0	Triazole, n/a	n/a	no	0	0	0	1	0	1	0	0	0	1	0	0
110	28	Biddinger, DJ, Robertson, JL, Mullin, C, Frazier, J, Ashcraft, S.A, Rajotte, E.G, Joshi, NK, and Vaughn, M.	2013	Comparative Toxicities and Synergism of Apple Orchard Pesticides to Apis mellifera (L.) and Osmia cornifrons (Radoszkowski)	PloS ONE	8	9	e72587	10.1371/journ/al.pone.0072587	0	0	0	1	0	0	0	1	0	0	0	USA	0	0	1	0	0	Osmia cornifrons	Indar 2F, Assail 30SG	1	Fenbuconazole, acetamiprid	0	1	1	0	Triazole, n/a	n/a	no	0	0	0	1	0	1	0	0	0	1	0	0
111	29	Boily, M, Sarrasin, B, DeBlois, C, Aras, P, and Chagnon, M.	2013	Acetylcholinesterase in honey bees (Apis mellifera) exposed to neonicotinoids, atrazine and glyphosate: laboratory and field experiments.	Environmental science and pollution research	20	n/a	5603	10.1007/s11356-013-1568-2	1	1	0	1	1	0	0	1	0	0	0	Canada	1	0	0	0	0	Apis mellifera	Aatrex 480	1	Atrazine	1	0	1	0	n/a	Triazine	yes	1	0	0	0	0	0	1	0	0	1	1	0
112	29	Boily, M, Sarrasin, B, DeBlois, C, Aras, P, and Chagnon, M.	2013	Acetylcholinesterase in honey bees (Apis mellifera) exposed to neonicotinoids, atrazine and glyphosate: laboratory and field experiments.	Environmental science and pollution research	20	n/a	5603	10.1007/s11356-013-1568-2	1	1	0	1	1	0	0	1	0	0	0	Canada	1	0	0	0	0	Apis mellifera	Weathermax 240	1	Glyphosate	1	0	1	0	n/a	Phosponoglycine	yes	1	0	0	0	0	0	1	0	0	1	1	0
113	30	Sprayberry, JDH, Ritter, KA, and Riffell, JA.	2013	The Effect of Olfactory Exposure to Non-Insecticidal Agrochemicals on Bumblebee Foraging Behavior	PloS ONE	8	10	e76273	10.1371/journ/al.pone.0076273	0	0	0	1	0	0	0	1	0	0	0	USA	0	1	0	0	0	Bombus impatiens	Turf Builder (Scott's)	1	2,4-D	1	0	1	0	n/a	Alkylchlorophenoxy	no	0	0	0	0	0	1	0	0	0	1	0	0
114	30	Sprayberry, JDH, Ritter, KA, and Riffell, JA.	2013	The Effect of Olfactory Exposure to Non-Insecticidal Agrochemicals on Bumblebee Foraging Behavior	PloS ONE	8	10	e76273	10.1371/journ/al.pone.0076273	0	0	0	1	0	0	0	1	0	0	0	USA	0	1	0	0	0	Bombus impatiens	Manzate (DuPont)	1	Manganese ethylenebisdithiocarbamate, zinc	0	1	0	1	Carbamate	n/a	no	0	0	0	0	0	1	0	0	0	1	0	0
115	31	Cousin, M, Silva-Zacarin, E, Kretzschmar, A, El Maataoui, M, Brunet, JL. and Belzunces, LP.	2013	Size Changes in Honey Bee Larvae Oenocytes Induced by Exposure to Paraquat at Very Low Concentrations.	PloS ONE	8	10	e76273	10.1371/journ/al.pone.0076273	0	0	0	1	0	0	0	0	0	1	0	France	1	0	0	0	0	Apis mellifera	n/a	0	Paraquat	1	0	0	1	n/a	Bipyridylium	no	1	0	0	0	0	0	1	0	0	1	1	0
116	32	Malone, LA, Scott-Dupree, CD, Todd, JH, and Ramankutty, P.	2007	No sub-lethal toxicity to bumblebees, Bombus terrestris, exposed to Bt-corn pollen, captan and novaluron	New Zealand Journal of crop and horticultural science	35	4	435-439	10.1080/01140670709510211	0	0	0	1	0	0	0	0	0	0	1	New Zealand	0	1	0	0	0	Bombus terrestris	Captan 80W	1	Captan	0	1	0	1	Phthalimide	n/a	yes	0	1	0	0	0	0	1	0	0	1	0	0
117	33	Mommaerts, V, Put, K, Vandeven, J, and Smagghe, G.	2012	Miniature-dispenser-based bioassay to evaluate the compatibility of powder formulations used in an entomovectoring approach.	Pest management science	68	6	922-927	10.1002/ps.3251	0	0	0	1	0	0	0	0	0	1	0	Belgium	0	1	0	0	0	Bombus terrestris	Prestop-Mix	1	Gliocladium catenulatum	0	1	0	0	Biofungicide	n/a	no	0	0	0	1	0	0	1	0	0	1	0	0
118	33	Mommaerts, V, Put, K, Vandeven, J, and Smagghe, G.	2012	Miniature-dispenser-based bioassay to evaluate the compatibility of powder formulations used in an entomovectoring approach.	Pest management science	68	6	922-927	10.1002/ps.3251	0	0	0	1	0	0	0	0	0	1	0	Belgium	0	1	0	0	0	Bombus terrestris	Signum	1	Boscalid, pyraclostrobin	0	1	1	0	Carboxamide, strobilurin	n/a	no	0	0	0	1	0	0	1	0	0	1	0	0
119	34	Gregorc, A, and Ellis, JD.	2011	Cell death localization in situ in laboratory reared honey bee (Apis mellifera L.) larvae treated with pesticides.	Pesticide biochemistry and physiology	99	2	200-207	10.1016/j.pestbp.2010.12.005	0	0	0	1	0	0	0	1	0	0	0	USA	1	0	0	0	0	Apis mellifera	n/a	0	Myclobutanil	0	1	1	0	Triazole	n/a	no	1	0	0	0	0	0	1	0	0	0	1	0
120	34	Gregorc, A, and Ellis, JD.	2011	Cell death localization in situ in laboratory reared honey bee (Apis mellifera L.) larvae treated with pesticides.	Pesticide biochemistry and physiology	99	2	200-207	10.1016/j.pestbp.2010.12.005	0	0	0	1	0	0	0	1	0	0	0	USA	1	0	0	0	0	Apis mellifera	n/a	0	Chlorothalonil	0	1	0	1	Chloronitrile	n/a	no	1	0	0	0	0	0	1	0	0	0	1	0
121	34	Gregorc, A, and Ellis, JD.	2011	Cell death localization in situ in laboratory reared honey bee (Apis mellifera L.) larvae treated with pesticides.	Pesticide biochemistry and physiology	99	2	200-207	10.1016/j.pestbp.2010.12.005	0	0	0	1	0	0	0	1	0	0	0	USA	1	0	0	0	0	Apis mellifera	n/a	0	Glyphosate	1	0	1	0	n/a	Phosphonoglycine	no	1	0	0	0	0	0	1	0	0	0	1	0
122	34	Gregorc, A, and Ellis, JD.	2011	Cell death localization in situ in laboratory reared honey bee (Apis mellifera L.) larvae treated with pesticides.	Pesticide biochemistry and physiology	99	2	200-207	10.1016/j.pestbp.2010.12.005	0	0	0	1	0	0	0	1	0	0	0	USA	1	0	0	0	0	Apis mellifera	n/a	0	Simazine	1	0	1	0	n/a	Triazine	no	1	0	0	0	0	0	1	0	0	0	1	0
123	35	Everich, R, Schiller, C, Whitehead, J, Beavers, M, and Barrett, K.	2009	Effects of Captan on Apis mellifera Brood Development Under Field Conditions in California Almond Orchards.	Journal of economic entomology	102	1	20-29	10.1603/029.102.0104	0	1	0	0	0	0	0	1	0	0	0	USA	1	0	0	0	0	Apis mellifera	Captan 50 WP, Captan 80 WDG	1	Captan	0	1	0	1	Phthalimide	n/a	yes	0	0	1	1	0	0	1	0	1	0	0	0
124	36	Ladurner, E, Bosch, J, Kemp, WP, and Maini, S.	2008	Foraging and nesting behavior of Osmia lignaria (Hymenoptera : megachilidae) in the presence of fungicides: Cage studies	Journal of economic entomology	101	3	647-653	10.1603/0022-0493(2008)101{[}647:FANBOO]2.0.CO;2	0	0	1	0	0	0	0	1	0	0	0	USA	0	0	1	0	0	Osmia lignaria	Rovral 50 WP	1	Iprodione	0	1	0	1	Dicarboximide	n/a	yes	0	0	1	1	0	0	1	0	0	1	0	0
125	36	Ladurner, E, Bosch, J, Kemp, WP, and Maini, S.	2008	Foraging and nesting behavior of Osmia lignaria (Hymenoptera : megachilidae) in the presence of fungicides: Cage studies	Journal of economic entomology	101	3	647-653	10.1603/0022-0493(2008)101{[}647:FANBOO]2.0.CO;2	0	0	1	0	0	0	0	1	0	0	0	USA	0	0	1	0	0	Osmia lignaria	Orbit	1	Propiconazole	0	1	1	0	Triazole	n/a	yes	0	0	1	1	0	0	1	0	0	1	0	0
126	36	Ladurner, E, Bosch, J, Kemp, WP, and Maini, S.	2008	Foraging and nesting behavior of Osmia lignaria (Hymenoptera : megachilidae) in the presence of fungicides: Cage studies	Journal of economic entomology	101	3	647-653	10.1603/0022-0493(2008)101{[}647:FANBOO]2.0.CO;2	0	0	1	0	0	0	0	1	0	0	0	USA	0	0	1	0	0	Osmia lignaria	Benlate 50 WP	1	Benomyl	0	1	1	0	Benzimidazole	n/a	yes	0	0	1	1	0	0	1	0	0	1	0	0
127	36	Ladurner, E, Bosch, J, Kemp, WP, and Maini, S.	2008	Foraging and nesting behavior of Osmia lignaria (Hymenoptera : megachilidae) in the presence of fungicides: Cage studies	Journal of economic entomology	101	3	647-653	10.1603/0022-0493(2008)101{[}647:FANBOO]2.0.CO;2	0	0	1	0	0	0	0	1	0	0	0	USA	0	0	1	0	0	Osmia lignaria	Captan 50 WP	1	Captan	0	1	0	1	Phthalimide	n/a	yes	0	0	1	1	0	0	1	0	0	1	0	0
128	36	Ladurner, E, Bosch, J, Kemp, WP, and Maini, S.	2008	Foraging and nesting behavior of Osmia lignaria (Hymenoptera : megachilidae) in the presence of fungicides: Cage studies	Journal of economic entomology	101	3	647-653	10.1603/0022-0493(2008)101{[}647:FANBOO]2.0.CO;2	0	0	1	0	0	0	0	1	0	0	0	USA	0	0	1	0	0	Osmia lignaria	Rovral 50 WP, Dyne-Amic	1	Iprodione, nonionic organosilicone surfactants, methyl-esters of C16-C18 fatty acids	0	1	0	1	Dicarboximide, n/a	n/a	yes	0	0	1	1	0	0	1	0	0	1	0	0
129	36	Ladurner, E, Bosch, J, Kemp, WP, and Maini, S.	2008	Foraging and nesting behavior of Osmia lignaria (Hymenoptera : megachilidae) in the presence of fungicides: Cage studies	Journal of economic entomology	101	3	647-653	10.1603/0022-0493(2008)101{[}647:FANBOO]2.0.CO;2	0	0	1	0	0	0	0	1	0	0	0	USA	0	0	1	0	0	Osmia lignaria	Rovral 50 WP, Dyne-Amic, Bayfolan Plus	1	Iprodione, nonionic organosilicone surfactants, methyl-esters of C16-C18 fatty acids, inorganic liquid nutrient	0	1	0	1	Dicarboximide, n/a, n/a	n/a	yes	0	0	1	1	0	0	1	0	0	1	0	0
130	37	Mommaerts, V, Platteau, G, Boulet, J, Sterk, G, and Smagghe, G.	2008	Trichoderma-based biological control agents are compatible with the pollinator Bombus terrestris: A laboratory study.	Biological control	46	3	463-466	10.1016/j.biocontrol.2008.05.007	0	0	0	1	0	0	0	0	0	1	0	Belgium	0	1	0	0	0	Bombus terrestris	Binab-TF-WP	1	T. harzianum ATCC20476, T. polysporum ATCC20475; 1/1	0	1	n/a	n/a	Biofungicide	n/a	yes	1	0	0	0	0	0	1	0	0	1	0	0
131	37	Mommaerts, V, Platteau, G, Boulet, J, Sterk, G, and Smagghe, G.	2008	Trichoderma-based biological control agents are compatible with the pollinator Bombus terrestris: A laboratory study.	Biological control	46	3	463-466	10.1016/j.biocontrol.2008.05.007	0	0	0	1	0	0	0	0	0	1	0	Belgium	0	1	0	0	0	Bombus terrestris	Binab-TF-WPKonc	1	T. harzianum ATCC20476, T. polysporum ATCC20475; 1/1	0	1	n/a	n/a	Biofungicide	n/a	yes	1	0	0	0	0	0	1	0	0	1	0	0
132	37	Mommaerts, V, Platteau, G, Boulet, J, Sterk, G, and Smagghe, G.	2008	Trichoderma-based biological control agents are compatible with the pollinator Bombus terrestris: A laboratory study.	Biological control	46	3	463-466	10.1016/j.biocontrol.2008.05.007	0	0	0	1	0	0	0	0	0	1	0	Belgium	0	1	0	0	0	Bombus terrestris	Binab-TF-WP	1	T. harzianum ATCC20476, T. polysporum ATCC20475; 1/1	0	1	n/a	n/a	Biofungicide	n/a	yes	0	1	0	0	0	0	1	0	0	1	0	0
133	37	Mommaerts, V, Platteau, G, Boulet, J, Sterk, G, and Smagghe, G.	2008	Trichoderma-based biological control agents are compatible with the pollinator Bombus terrestris: A laboratory study.	Biological control	46	3	463-466	10.1016/j.biocontrol.2008.05.007	0	0	0	1	0	0	0	0	0	1	0	Belgium	0	1	0	0	0	Bombus terrestris	Binab-TF-WPKonc	1	T. harzianum ATCC20476, T. polysporum ATCC20475; 1/1	0	1	n/a	n/a	Biofungicide	n/a	yes	0	1	0	0	0	0	1	0	0	1	0	0
134	37	Mommaerts, V, Platteau, G, Boulet, J, Sterk, G, and Smagghe, G.	2008	Trichoderma-based biological control agents are compatible with the pollinator Bombus terrestris: A laboratory study.	Biological control	46	3	463-466	10.1016/j.biocontrol.2008.05.007	0	0	0	1	0	0	0	0	0	1	0	Belgium	0	1	0	0	0	Bombus terrestris	Binab-TF-WP	1	T. harzianum ATCC20476, T. polysporum ATCC20475; 1/1	0	1	n/a	n/a	Biofungicide	n/a	yes	0	0	0	1	0	1	0	0	0	1	0	0
135	37	Mommaerts, V, Platteau, G, Boulet, J, Sterk, G, and Smagghe, G.	2008	Trichoderma-based biological control agents are compatible with the pollinator Bombus terrestris: A laboratory study.	Biological control	46	3	463-466	10.1016/j.biocontrol.2008.05.007	0	0	0	1	0	0	0	0	0	1	0	Belgium	0	1	0	0	0	Bombus terrestris	Binab-TF-WPKonc	1	T. harzianum ATCC20476, T. polysporum ATCC20475; 1/1	0	1	n/a	n/a	Biofungicide	n/a	yes	0	0	0	1	0	1	0	0	0	1	0	0
136	38	Voigt, K, and Rademacher, E.	2015	Effect of the Propolis Components, Cinnamic Acid and Pinocembrin, on Apis Mellifera and Ascosphaera Apis	Journal of apicultural science	59	1	89-95	10.1515/JAS-2015-0010	0	0	0	1	0	0	0	0	0	1	0	Germany	1	0	0	0	0	Apis mellifera	n/a	0	Cinnamic acid	0	1	n/a	n/a	Unclassified	n/a	no	0	0	0	1	0	1	0	0	0	1	0	0
137	38	Voigt, K, and Rademacher, E.	2015	Effect of the Propolis Components, Cinnamic Acid and Pinocembrin, on Apis Mellifera and Ascosphaera Apis	Journal of apicultural science	59	1	89-95	10.1515/JAS-2015-0010	0	0	0	1	0	0	0	0	0	1	0	Germany	1	0	0	0	0	Apis mellifera	n/a	0	Pinocembrin	0	1	n/a	n/a	Unclassified	n/a	no	0	0	0	1	0	1	0	0	0	1	0	0
138	38	Voigt, K, and Rademacher, E.	2015	Effect of the Propolis Components, Cinnamic Acid and Pinocembrin, on Apis Mellifera and Ascosphaera Apis	Journal of apicultural science	59	1	89-95	10.1515/JAS-2015-0010	0	0	1	0	0	0	0	0	0	1	0	Germany	1	0	0	0	0	Apis mellifera	n/a	0	Cinnamic acid	0	1	n/a	n/a	Unclassified	n/a	no	1	0	0	0	0	0	1	0	0	1	0	0
139	38	Voigt, K, and Rademacher, E.	2015	Effect of the Propolis Components, Cinnamic Acid and Pinocembrin, on Apis Mellifera and Ascosphaera Apis	Journal of apicultural science	59	1	89-95	10.1515/JAS-2015-0010	0	0	1	0	0	0	0	0	0	1	0	Germany	1	0	0	0	0	Apis mellifera	n/a	0	Pinocembrin	0	1	n/a	n/a	Unclassified	n/a	no	1	0	0	0	0	0	1	0	0	1	0	0
140	39	Meled, M, Thrasyvoulou, A, and Belzunces, LP.	1998	Seasonal variations in susceptibility of Apis mellifera to the synergistic action of prochloraz and deltamethrin.	Environmental toxicology and chemistry	17	12	2517-2520	10.1897/1551-5028(1998)017<2517:SVISOA>2.3.CO;2	0	0	0	1	0	0	0	0	0	1	0	France	1	0	0	0	0	Apis mellifera	n/a	0	Prochloraz	0	1	0	1	Imidazole	n/a	no	0	0	0	1	0	1	0	0	0	1	0	0
141	39	Meled, M, Thrasyvoulou, A, and Belzunces, LP.	1998	Seasonal variations in susceptibility of Apis mellifera to the synergistic action of prochloraz and deltamethrin.	Environmental toxicology and chemistry	17	12	2517-2520	10.1897/1551-5028(1998)017<2517:SVISOA>2.3.CO;2	0	0	0	1	0	0	0	0	0	1	0	France	1	0	0	0	0	Apis mellifera	n/a	0	Prochloraz , deltamethrin	0	1	0	1	Imidazole, n/a	n/a	no	0	0	0	1	0	1	0	0	0	1	0	0
142	40	Huntzinger, CI, James, RR, Bosch, J, and Kemp, WP.	2008	Laboratory bioassays to evaluate fungicides for chalkbrood control in larvae of the alfalfa leafcutting bee (Hymenoptera : megachilidae)	Journal of economic entomology	101	3	660-667	10.1603/0022-0493(2008)101{[}660:LBTEFF]2.0.CO;2	0	0	0	1	0	0	0	1	0	0	0	USA	0	0	0	1	0	Megachile rotundata	Benlate 50 WP	1	Benomyl	0	1	1	0	Benzimidazole	n/a	no	0	1	0	0	0	1	0	0	0	1	0	1
143	40	Huntzinger, CI, James, RR, Bosch, J, and Kemp, WP.	2008	Laboratory bioassays to evaluate fungicides for chalkbrood control in larvae of the alfalfa leafcutting bee (Hymenoptera : megachilidae)	Journal of economic entomology	101	3	660-667	10.1603/0022-0493(2008)101{[}660:LBTEFF]2.0.CO;2	0	0	0	1	0	0	0	1	0	0	0	USA	0	0	0	1	0	Megachile rotundata	Captan	1	Captan	0	1	0	1	Phthalimide	n/a	no	0	1	0	0	0	1	0	0	0	1	0	1
144	40	Huntzinger, CI, James, RR, Bosch, J, and Kemp, WP.	2008	Laboratory bioassays to evaluate fungicides for chalkbrood control in larvae of the alfalfa leafcutting bee (Hymenoptera : megachilidae)	Journal of economic entomology	101	3	660-667	10.1603/0022-0493(2008)101{[}660:LBTEFF]2.0.CO;2	0	0	0	1	0	0	0	1	0	0	0	USA	0	0	0	1	0	Megachile rotundata	Orbit	1	Propiconazole	0	1	1	0	Triazole	n/a	no	0	1	0	0	0	1	0	0	0	1	0	1
145	40	Huntzinger, CI, James, RR, Bosch, J, and Kemp, WP.	2008	Laboratory bioassays to evaluate fungicides for chalkbrood control in larvae of the alfalfa leafcutting bee (Hymenoptera : megachilidae)	Journal of economic entomology	101	3	660-667	10.1603/0022-0493(2008)101{[}660:LBTEFF]2.0.CO;2	0	0	0	1	0	0	0	1	0	0	0	USA	0	0	0	1	0	Megachile rotundata	Rovral 50 WP	1	Iprodione	0	1	0	1	Dicarboximide	n/a	no	0	1	0	0	0	1	0	0	0	1	0	1
146	40	Huntzinger, CI, James, RR, Bosch, J, and Kemp, WP.	2008	Laboratory bioassays to evaluate fungicides for chalkbrood control in larvae of the alfalfa leafcutting bee (Hymenoptera : megachilidae)	Journal of economic entomology	101	3	660-667	10.1603/0022-0493(2008)101{[}660:LBTEFF]2.0.CO;2	0	0	0	1	0	0	0	1	0	0	0	USA	0	0	0	1	0	Megachile rotundata	Rovral 4F	1	Iprodione	0	1	0	1	Dicarboximide	n/a	no	0	1	0	0	0	1	0	0	0	1	0	1
147	41	Mussen, EC, Lopez, JE, and Peng, CYS.	2004	Effects of selected fungicides on growth and development of larval honey bees, Apis mellifera L. (Hymenoptera : Apidae).	Environmental entomology	33	5	1151-1154	10.1603/0046-225X-33.5.1151	0	0	0	1	0	0	0	1	0	0	0	USA	1	0	0	0	0	Apis mellifera	Abound	1	Azoxystrobin	0	1	1	0	Strobilurin	n/a	yes	1	0	0	0	0	0	1	0	0	1	0	0
148	41	Mussen, EC, Lopez, JE, and Peng, CYS.	2004	Effects of selected fungicides on growth and development of larval honey bees, Apis mellifera L. (Hymenoptera : Apidae).	Environmental entomology	33	5	1151-1154	10.1603/0046-225X-33.5.1151	0	0	0	1	0	0	0	1	0	0	0	USA	1	0	0	0	0	Apis mellifera	Captan	1	Captan	0	1	0	1	Phthalimide	n/a	yes	1	0	0	0	0	0	1	0	0	1	0	0
149	41	Mussen, EC, Lopez, JE, and Peng, CYS.	2004	Effects of selected fungicides on growth and development of larval honey bees, Apis mellifera L. (Hymenoptera : Apidae).	Environmental entomology	33	5	1151-1154	10.1603/0046-225X-33.5.1151	0	0	0	1	0	0	0	1	0	0	0	USA	1	0	0	0	0	Apis mellifera	Elevate	1	Fenhexamid	0	1	0	1	Hydroxyanilide	n/a	yes	1	0	0	0	0	0	1	0	0	1	0	0
150	41	Mussen, EC, Lopez, JE, and Peng, CYS.	2004	Effects of selected fungicides on growth and development of larval honey bees, Apis mellifera L. (Hymenoptera : Apidae).	Environmental entomology	33	5	1151-1154	10.1603/0046-225X-33.5.1151	0	0	0	1	0	0	0	1	0	0	0	USA	1	0	0	0	0	Apis mellifera	Flint	1	Trifloxystrobin	0	1	1	0	Strobilurin	n/a	yes	1	0	0	0	0	0	1	0	0	1	0	0
151	41	Mussen, EC, Lopez, JE, and Peng, CYS.	2004	Effects of selected fungicides on growth and development of larval honey bees, Apis mellifera L. (Hymenoptera : Apidae).	Environmental entomology	33	5	1151-1154	10.1603/0046-225X-33.5.1151	0	0	0	1	0	0	0	1	0	0	0	USA	1	0	0	0	0	Apis mellifera	Rally	1	Myclobutanil	0	1	1	0	Triazole	n/a	yes	1	0	0	0	0	0	1	0	0	1	0	0
152	41	Mussen, EC, Lopez, JE, and Peng, CYS.	2004	Effects of selected fungicides on growth and development of larval honey bees, Apis mellifera L. (Hymenoptera : Apidae).	Environmental entomology	33	5	1151-1154	10.1603/0046-225X-33.5.1151	0	0	0	1	0	0	0	1	0	0	0	USA	1	0	0	0	0	Apis mellifera	Rovral	1	Iprodione	0	1	0	1	Dicarboximide	n/a	yes	1	0	0	0	0	0	1	0	0	1	0	0
153	41	Mussen, EC, Lopez, JE, and Peng, CYS.	2004	Effects of selected fungicides on growth and development of larval honey bees, Apis mellifera L. (Hymenoptera : Apidae).	Environmental entomology	33	5	1151-1154	10.1603/0046-225X-33.5.1151	0	0	0	1	0	0	0	1	0	0	0	USA	1	0	0	0	0	Apis mellifera	Vangard	1	Cyprodinil	0	1	1	0	Anilinopyrimidine	n/a	yes	1	0	0	0	0	0	1	0	0	1	0	0
154	41	Mussen, EC, Lopez, JE, and Peng, CYS.	2004	Effects of selected fungicides on growth and development of larval honey bees, Apis mellifera L. (Hymenoptera : Apidae).	Environmental entomology	33	5	1151-1154	10.1603/0046-225X-33.5.1151	0	0	0	1	0	0	0	1	0	0	0	USA	1	0	0	0	0	Apis mellifera	Ziram	1	Ziram	0	1	0	1	Carbamate	n/a	yes	1	0	0	0	0	0	1	0	0	1	0	0
155	42	Papaefthimiou, C, Zafeiridou, G, Topoglidi, A, Chaleplis, G, Zografou, S, and Theophilidis, G.	2003	Triazines facilitate neurotransmitter release of synaptic terminals located in hearts of frog (Rana ridibunda) and honeybee (Apis mellifera) and in the ventral nerve cord of a beetle (Tenebrio molitor)	Comparative biochemistry and physiology C- Toxicology and pharmacology	135	3	315-330	10.1016/S1532-0456(03)00119-4	0	0	0	1	0	0	0	0	0	1	0	Greece	1	0	0	0	0	Apis mellifera	n/a	0	Atrazine	1	0	1	0	n/a	Triazine	no	0	0	0	0	1	1	0	0	0	0	1	0
156	42	Papaefthimiou, C, Zafeiridou, G, Topoglidi, A, Chaleplis, G, Zografou, S, and Theophilidis, G.	2003	Triazines facilitate neurotransmitter release of synaptic terminals located in hearts of frog (Rana ridibunda) and honeybee (Apis mellifera) and in the ventral nerve cord of a beetle (Tenebrio molitor)	Comparative biochemistry and physiology C- Toxicology and pharmacology	135	3	315-330	10.1016/S1532-0456(03)00119-4	0	0	0	1	0	0	0	0	0	1	0	Greece	1	0	0	0	0	Apis mellifera	n/a	0	Simazine	1	0	1	0	n/a	Triazine	no	0	0	0	0	1	1	0	0	0	0	1	0
157	42	Papaefthimiou, C, Zafeiridou, G, Topoglidi, A, Chaleplis, G, Zografou, S, and Theophilidis, G.	2003	Triazines facilitate neurotransmitter release of synaptic terminals located in hearts of frog (Rana ridibunda) and honeybee (Apis mellifera) and in the ventral nerve cord of a beetle (Tenebrio molitor)	Comparative biochemistry and physiology C- Toxicology and pharmacology	135	3	315-330	10.1016/S1532-0456(03)00119-4	0	0	0	1	0	0	0	0	0	1	0	Greece	1	0	0	0	0	Apis mellifera	n/a	0	Metribuzine	1	0	1	0	n/a	Triazinone	no	0	0	0	0	1	1	0	0	0	0	1	0
158	43	Schmuck, R, Stadler, T, and Schmidt, HW.	2003	Field relevance of a synergistic effect observed in the laboratory between an EBI fungicide and a chloronicotinyl insecticide in the honeybee (Apis mellifera L, Hymenoptera).	Pest management science	59	3	279-286	10.1002/ps.626	0	1	0	1	1	0	0	0	0	1	0	Germany	1	0	0	0	0	Apis mellifera	Sportak, calypso	1	Prochloraz, thiacloprid	0	1	0	1	Imidazole	n/a	no	0	0	0	1	0	1	0	0	0	1	0	0
159	43	Schmuck, R, Stadler, T, and Schmidt, HW.	2003	Field relevance of a synergistic effect observed in the laboratory between an EBI fungicide and a chloronicotinyl insecticide in the honeybee (Apis mellifera L, Hymenoptera).	Pest management science	59	3	279-286	10.1002/ps.626	0	1	0	1	1	0	0	0	0	1	0	Germany	1	0	0	0	0	Apis mellifera	Folicur, calypso	1	tebuconazole, thiacloprid	0	1	1	0	Triazole	n/a	no	0	0	1	1	0	1	1	0	1	1	0	0
160	43	Schmuck, R, Stadler, T, and Schmidt, HW.	2003	Field relevance of a synergistic effect observed in the laboratory between an EBI fungicide and a chloronicotinyl insecticide in the honeybee (Apis mellifera L, Hymenoptera).	Pest management science	59	3	279-286	10.1002/ps.626	0	1	0	1	1	0	0	0	0	1	0	Germany	1	0	0	0	0	Apis mellifera	Euparen M, calypso	1	Tolylfluanid, thiacloprid	0	1	0	0	Sulphamide	n/a	no	0	0	0	1	0	1	0	0	0	1	0	0
161	43	Schmuck, R, Stadler, T, and Schmidt, HW.	2003	Field relevance of a synergistic effect observed in the laboratory between an EBI fungicide and a chloronicotinyl insecticide in the honeybee (Apis mellifera L, Hymenoptera).	Pest management science	59	3	279-286	10.1002/ps.626	0	1	0	1	1	0	0	0	0	1	0	Germany	1	0	0	0	0	Apis mellifera	Dithane, calypso	1	Mancozeb, thiacloprid	0	1	0	1	Carbamate	n/a	no	0	0	0	1	0	1	0	0	0	1	0	0
162	43	Schmuck, R, Stadler, T, and Schmidt, HW.	2003	Field relevance of a synergistic effect observed in the laboratory between an EBI fungicide and a chloronicotinyl insecticide in the honeybee (Apis mellifera L, Hymenoptera).	Pest management science	59	3	279-286	10.1002/ps.626	0	1	0	1	1	0	0	0	0	1	0	Germany	1	0	0	0	0	Apis mellifera	Unix, calypso	1	Cyprodinil, thiacloprid	0	1	1	0	Anilinopyrimidine	n/a	no	0	0	0	1	0	1	0	0	0	1	0	0
163	43	Schmuck, R, Stadler, T, and Schmidt, HW.	2003	Field relevance of a synergistic effect observed in the laboratory between an EBI fungicide and a chloronicotinyl insecticide in the honeybee (Apis mellifera L, Hymenoptera).	Pest management science	59	3	279-286	10.1002/ps.626	0	1	0	1	1	0	0	0	0	1	0	Germany	1	0	0	0	0	Apis mellifera	Amistar, calypso	1	Azoxystrobin, thiacloprid	0	1	1	0	Strobilurin	n/a	no	0	0	0	1	0	1	0	0	0	1	0	0
164	44	Vandame, R, and Belzunces, LP.	1998	Joint actions of deltamethrin and azole fungicides on honey bee thermoregulation.	Neuroscience letters	251	1	57-60	10.1016/S0304-3940(98)00494-7	0	0	0	1	0	0	0	0	0	1	0	France	1	0	0	0	0	Apis mellifera	n/a	0	Prochloraz	0	1	0	1	Imidazole	n/a	no	0	0	0	1	0	1	0	0	0	1	0	0
165	44	Vandame, R, and Belzunces, LP.	1998	Joint actions of deltamethrin and azole fungicides on honey bee thermoregulation.	Neuroscience letters	251	1	57-60	10.1016/S0304-3940(98)00494-7	0	0	0	1	0	0	0	0	0	1	0	France	1	0	0	0	0	Apis mellifera	n/a	0	Difenoconazole	0	1	1	0	Triazole	n/a	no	0	0	0	1	0	1	0	0	0	1	0	0
166	44	Vandame, R, and Belzunces, LP.	1998	Joint actions of deltamethrin and azole fungicides on honey bee thermoregulation.	Neuroscience letters	251	1	57-60	10.1016/S0304-3940(98)00494-7	0	0	0	1	0	0	0	0	0	1	0	France	1	0	0	0	0	Apis mellifera	n/a	0	Prochloraz, deltamethrin	0	1	0	1	Imidazole, n/a	n/a	no	0	0	0	1	0	1	0	0	0	1	0	0
167	44	Vandame, R, and Belzunces, LP.	1998	Joint actions of deltamethrin and azole fungicides on honey bee thermoregulation.	Neuroscience letters	251	1	57-60	10.1016/S0304-3940(98)00494-7	0	0	0	1	0	0	0	0	0	1	0	France	1	0	0	0	0	Apis mellifera	n/a	0	Difenoconazole, deltamethrin	0	1	1	0	Triazole, n/a	n/a	no	0	0	0	1	0	1	0	0	0	1	0	0
168	45	Pilling, ED, and Jepson, PC.	1993	Synergism between EBI fungicides and a pyrethroid insecticide in the honeybee (Apis mellifera)	Pesticide science	39	4	293-297	10.1002/ps.2780390407	0	0	0	1	0	0	0	1	0	0	0	USA	1	0	0	0	0	Apis mellifera	Impact, Karate 5EC	1	Flutriafol, lambda-cyhalothrin	0	1	1	0	Triazole, n/a	n/a	yes	0	0	0	1	0	1	0	0	0	1	0	0
169	45	Pilling, ED, and Jepson, PC.	1993	Synergism between EBI fungicides and a pyrethroid insecticide in the honeybee (Apis mellifera)	Pesticide science	39	4	293-297	10.1002/ps.2780390407	0	0	0	1	0	0	0	1	0	0	0	USA	1	0	0	0	0	Apis mellifera	Sportak 45EC, Karate 5EC	1	Prochloraz, lambda-cyhalothrin	0	1	0	1	Imidazole, n/a	n/a	yes	0	0	0	1	0	1	0	0	0	1	0	0
170	45	Pilling, ED, and Jepson, PC.	1993	Synergism between EBI fungicides and a pyrethroid insecticide in the honeybee (Apis mellifera)	Pesticide science	39	4	293-297	10.1002/ps.2780390407	0	0	0	1	0	0	0	1	0	0	0	USA	1	0	0	0	0	Apis mellifera	Topas 100EC, Karate 5EC	1	Penconazole, lambda-cyhalothrin	0	1	1	0	Triazole, n/a	n/a	yes	0	0	0	1	0	1	0	0	0	1	0	0
171	45	Pilling, ED, and Jepson, PC.	1993	Synergism between EBI fungicides and a pyrethroid insecticide in the honeybee (Apis mellifera)	Pesticide science	39	4	293-297	10.1002/ps.2780390407	0	0	0	1	0	0	0	1	0	0	0	USA	1	0	0	0	0	Apis mellifera	Tilt 250EC, Karate 5EC	1	Propiconazole, Lambda-cyhalothrin	0	1	1	0	Triazole, n/a	n/a	yes	0	0	0	1	0	1	0	0	0	1	0	0
172	45	Pilling, ED, and Jepson, PC.	1993	Synergism between EBI fungicides and a pyrethroid insecticide in the honeybee (Apis mellifera)	Pesticide science	39	4	293-297	10.1002/ps.2780390407	0	0	0	1	0	0	0	1	0	0	0	USA	1	0	0	0	0	Apis mellifera	Fungaflor EC, Karate 5EC	1	Imazalil, lambda-cyhalothrin	0	1	1	0	Imidazole, n/a	n/a	yes	0	0	0	1	0	1	0	0	0	1	0	0
173	45	Pilling, ED, and Jepson, PC.	1993	Synergism between EBI fungicides and a pyrethroid insecticide in the honeybee (Apis mellifera)	Pesticide science	39	4	293-297	10.1002/ps.2780390407	0	0	0	1	0	0	0	1	0	0	0	USA	1	0	0	0	0	Apis mellifera	Systhane 40WP, Karate 5EC	1	Myclobutanil, lambda-cyhalothrin	0	1	1	0	Triazole, n/a	n/a	yes	0	0	0	1	0	1	0	0	0	1	0	0
174	45	Pilling, ED, and Jepson, PC.	1993	Synergism between EBI fungicides and a pyrethroid insecticide in the honeybee (Apis mellifera)	Pesticide science	39	4	293-297	10.1002/ps.2780390407	0	0	0	1	0	0	0	1	0	0	0	USA	1	0	0	0	0	Apis mellifera	Systhane Flowable, Karate 5EC	1	Myclobutanil, lambda-cyhalothrin	0	1	1	0	Triazole, n/a	n/a	yes	0	0	0	1	0	1	0	0	0	1	0	0
175	45	Pilling, ED, and Jepson, PC.	1993	Synergism between EBI fungicides and a pyrethroid insecticide in the honeybee (Apis mellifera)	Pesticide science	39	4	293-297	10.1002/ps.2780390407	0	0	0	1	0	0	0	1	0	0	0	USA	1	0	0	0	0	Apis mellifera	Bayleton 25WP, Karate 5EC	1	Triadimefon, lambda-cyhalothrin	0	1	1	0	Triazole, n/a	n/a	yes	0	0	0	1	0	1	0	0	0	1	0	0
176	45	Pilling, ED, and Jepson, PC.	1993	Synergism between EBI fungicides and a pyrethroid insecticide in the honeybee (Apis mellifera)	Pesticide science	39	4	293-297	10.1002/ps.2780390407	0	0	0	1	0	0	0	1	0	0	0	USA	1	0	0	0	0	Apis mellifera	Bayfidan 250EC, Karate 5EC	1	Triadimenol, lambda-cyhalothrin	0	1	1	0	Triazole, n/a	n/a	yes	0	0	0	1	0	1	0	0	0	1	0	0
177	45	Pilling, ED, and Jepson, PC.	1993	Synergism between EBI fungicides and a pyrethroid insecticide in the honeybee (Apis mellifera)	Pesticide science	39	4	293-297	10.1002/ps.2780390407	0	0	0	1	0	0	0	1	0	0	0	USA	1	0	0	0	0	Apis mellifera	Sportak Blank, Karate 5EC	1	EC formulation without AI prochloraz	0	0	0	0	n/a	n/a	yes	0	0	0	1	0	1	0	0	0	1	0	0
178	46	Fell, RD, Rajotte, E.G. and Yoder, KS.	1983	Effects of Fungicide Sprays During Apple Bloom on Pollen Viability and Honey Bee Foraging.	Environmental entomology	12	5	1572-1575	10.1093/ee/12.5.1572	0	1	0	0	0	0	0	1	0	0	0	USA	1	0	0	0	0	Apis mellifera	Captan 50W	1	Captan	0	1	0	1	Phthalimide	n/a	yes	0	0	1	1	0	0	0	0	0	1	0	0
179	46	Fell, RD, Rajotte, E.G. and Yoder, KS.	1983	Effects of Fungicide Sprays During Apple Bloom on Pollen Viability and Honey Bee Foraging.	Environmental entomology	12	5	1572-1575	10.1093/ee/12.5.1572	0	1	0	0	0	0	0	1	0	0	0	USA	1	0	0	0	0	Apis mellifera	Polyram 80W	1	Metiram	0	1	0	1	Carbamate	n/a	yes	0	0	1	1	0	0	0	0	0	1	0	0
180	46	Fell, RD, Rajotte, E.G. and Yoder, KS.	1983	Effects of Fungicide Sprays During Apple Bloom on Pollen Viability and Honey Bee Foraging.	Environmental entomology	12	5	1572-1575	10.1093/ee/12.5.1572	0	1	0	0	0	0	0	1	0	0	0	USA	1	0	0	0	0	Apis mellifera	Topsin-M 70W	1	Thiophanate-methyl	0	1	1	0	Benzimidazole	n/a	yes	0	0	1	1	0	0	0	0	0	1	0	0
181	47	Sonnet, PE, Lye, TL, and Sackett, RR.	1978	Effects of Selected Herbicides on the Toxicity of Several Insecticides to Honey Bees (Hymenoptera-Apidae).	Environmental entomology	7	2	254-256	10.1093/ee/7.2.254	0	0	0	1	0	0	0	1	0	0	0	USA	1	0	0	0	0	Apis mellifera	n/a	0	Monocrotophos, Atrazine	1	0	1	0	n/a	n/a, Triazine	no	1	0	0	0	0	0	1	0	0	1	0	0
182	47	Sonnet, PE, Lye, TL, and Sackett, RR.	1978	Effects of Selected Herbicides on the Toxicity of Several Insecticides to Honey Bees (Hymenoptera-Apidae).	Environmental entomology	7	2	254-256	10.1093/ee/7.2.254	0	0	0	1	0	0	0	1	0	0	0	USA	1	0	0	0	0	Apis mellifera	n/a	0	Carbaryl, Atrazine	1	0	1	0	n/a	n/a, Triazine	no	1	0	0	0	0	0	1	0	0	1	0	0
183	47	Sonnet, PE, Lye, TL, and Sackett, RR.	1978	Effects of Selected Herbicides on the Toxicity of Several Insecticides to Honey Bees (Hymenoptera-Apidae).	Environmental entomology	7	2	254-256	10.1093/ee/7.2.254	0	0	0	1	0	0	0	1	0	0	0	USA	1	0	0	0	0	Apis mellifera	n/a	0	Carbofuran, Atrazine	1	0	1	0	n/a	n/a, Triazine	no	1	0	0	0	0	0	1	0	0	1	0	0
184	47	Sonnet, PE, Lye, TL, and Sackett, RR.	1978	Effects of Selected Herbicides on the Toxicity of Several Insecticides to Honey Bees (Hymenoptera-Apidae).	Environmental entomology	7	2	254-256	10.1093/ee/7.2.254	0	0	0	1	0	0	0	1	0	0	0	USA	1	0	0	0	0	Apis mellifera	n/a	0	Diazinon, atrazine	1	0	1	0	n/a	n/a, Triazine	no	1	0	0	0	0	0	1	0	0	1	0	0
185	47	Sonnet, PE, Lye, TL, and Sackett, RR.	1978	Effects of Selected Herbicides on the Toxicity of Several Insecticides to Honey Bees (Hymenoptera-Apidae).	Environmental entomology	7	2	254-256	10.1093/ee/7.2.254	0	0	0	1	0	0	0	1	0	0	0	USA	1	0	0	0	0	Apis mellifera	n/a	0	Malathion, atrazine	1	0	1	0	n/a	n/a, Triazine	no	1	0	0	0	0	0	1	0	0	1	0	0
186	47	Sonnet, PE, Lye, TL, and Sackett, RR.	1978	Effects of Selected Herbicides on the Toxicity of Several Insecticides to Honey Bees (Hymenoptera-Apidae).	Environmental entomology	7	2	254-256	10.1093/ee/7.2.254	0	0	0	1	0	0	0	1	0	0	0	USA	1	0	0	0	0	Apis mellifera	n/a	0	Methyl parathion, atrazine	1	0	1	0	n/a	n/a, Triazine	no	1	0	0	0	0	0	1	0	0	1	0	0
187	47	Sonnet, PE, Lye, TL, and Sackett, RR.	1978	Effects of Selected Herbicides on the Toxicity of Several Insecticides to Honey Bees (Hymenoptera-Apidae).	Environmental entomology	7	2	254-256	10.1093/ee/7.2.254	0	0	0	1	0	0	0	1	0	0	0	USA	1	0	0	0	0	Apis mellifera	n/a	0	Parathion, atrazine	1	0	1	0	n/a	n/a, Triazine	no	1	0	0	0	0	0	1	0	0	1	0	0
188	47	Sonnet, PE, Lye, TL, and Sackett, RR.	1978	Effects of Selected Herbicides on the Toxicity of Several Insecticides to Honey Bees (Hymenoptera-Apidae).	Environmental entomology	7	2	254-256	10.1093/ee/7.2.254	0	0	0	1	0	0	0	1	0	0	0	USA	1	0	0	0	0	Apis mellifera	n/a	0	Mevinphos, atrazine	1	0	1	0	n/a	n/a, Triazine	no	1	0	0	0	0	0	1	0	0	1	0	0
189	47	Sonnet, PE, Lye, TL, and Sackett, RR.	1978	Effects of Selected Herbicides on the Toxicity of Several Insecticides to Honey Bees (Hymenoptera-Apidae).	Environmental entomology	7	2	254-256	10.1093/ee/7.2.254	0	0	0	1	0	0	0	1	0	0	0	USA	1	0	0	0	0	Apis mellifera	n/a	0	Atrazine	1	0	1	0	n/a	Triazine	no	1	0	0	0	0	0	1	0	0	1	0	0
190	47	Sonnet, PE, Lye, TL, and Sackett, RR.	1978	Effects of Selected Herbicides on the Toxicity of Several Insecticides to Honey Bees (Hymenoptera-Apidae).	Environmental entomology	7	2	254-256	10.1093/ee/7.2.254	0	0	0	1	0	0	0	1	0	0	0	USA	1	0	0	0	0	Apis mellifera	n/a	0	Simazine	1	0	1	0	n/a	Triazine	no	1	0	0	0	0	0	1	0	0	1	0	0
191	47	Sonnet, PE, Lye, TL, and Sackett, RR.	1978	Effects of Selected Herbicides on the Toxicity of Several Insecticides to Honey Bees (Hymenoptera-Apidae).	Environmental entomology	7	2	254-256	10.1093/ee/7.2.254	0	0	0	1	0	0	0	1	0	0	0	USA	1	0	0	0	0	Apis mellifera	n/a	0	Monuron	1	0	1	0	n/a	Phenylurea	no	1	0	0	0	0	0	1	0	0	1	0	0
192	47	Sonnet, PE, Lye, TL, and Sackett, RR.	1978	Effects of Selected Herbicides on the Toxicity of Several Insecticides to Honey Bees (Hymenoptera-Apidae).	Environmental entomology	7	2	254-256	10.1093/ee/7.2.254	0	0	0	1	0	0	0	1	0	0	0	USA	1	0	0	0	0	Apis mellifera	n/a	0	2,4-D	1	0	1	0	n/a	Alkylchlorophenoxy	no	1	0	0	0	0	0	1	0	0	1	0	0
193	47	Sonnet, PE, Lye, TL, and Sackett, RR.	1978	Effects of Selected Herbicides on the Toxicity of Several Insecticides to Honey Bees (Hymenoptera-Apidae).	Environmental entomology	7	2	254-256	10.1093/ee/7.2.254	0	0	0	1	0	0	0	1	0	0	0	USA	1	0	0	0	0	Apis mellifera	n/a	0	Malathion, simazine	1	0	1	0	n/a	n/a, Triazine	no	1	0	0	0	0	0	1	0	0	1	0	0
194	47	Sonnet, PE, Lye, TL, and Sackett, RR.	1978	Effects of Selected Herbicides on the Toxicity of Several Insecticides to Honey Bees (Hymenoptera-Apidae).	Environmental entomology	7	2	254-256	10.1093/ee/7.2.254	0	0	0	1	0	0	0	1	0	0	0	USA	1	0	0	0	0	Apis mellifera	n/a	0	Malathion, monuron	1	0	1	0	n/a	n/a, Phenylurea	no	1	0	0	0	0	0	1	0	0	1	0	0
195	47	Sonnet, PE, Lye, TL, and Sackett, RR.	1978	Effects of Selected Herbicides on the Toxicity of Several Insecticides to Honey Bees (Hymenoptera-Apidae).	Environmental entomology	7	2	254-256	10.1093/ee/7.2.254	0	0	0	1	0	0	0	1	0	0	0	USA	1	0	0	0	0	Apis mellifera	n/a	0	Malathion, 2,4-D	1	0	1	0	n/a	n/a, Alkylchlorophenoxy	no	1	0	0	0	0	0	1	0	0	1	0	0
196	47	Sonnet, PE, Lye, TL, and Sackett, RR.	1978	Effects of Selected Herbicides on the Toxicity of Several Insecticides to Honey Bees (Hymenoptera-Apidae).	Environmental entomology	7	2	254-256	10.1093/ee/7.2.254	0	0	0	1	0	0	0	1	0	0	0	USA	1	0	0	0	0	Apis mellifera	n/a	0	Methyl parathion, simazine	1	0	1	0	n/a	n/a, Triazine	no	1	0	0	0	0	0	1	0	0	1	0	0
197	47	Sonnet, PE, Lye, TL, and Sackett, RR.	1978	Effects of Selected Herbicides on the Toxicity of Several Insecticides to Honey Bees (Hymenoptera-Apidae).	Environmental entomology	7	2	254-256	10.1093/ee/7.2.254	0	0	0	1	0	0	0	1	0	0	0	USA	1	0	0	0	0	Apis mellifera	n/a	0	Methyl parathion, monuron	1	0	1	0	n/a	n/a, Phenylurea	no	1	0	0	0	0	0	1	0	0	1	0	0
198	47	Sonnet, PE, Lye, TL, and Sackett, RR.	1978	Effects of Selected Herbicides on the Toxicity of Several Insecticides to Honey Bees (Hymenoptera-Apidae).	Environmental entomology	7	2	254-256	10.1093/ee/7.2.254	0	0	0	1	0	0	0	1	0	0	0	USA	1	0	0	0	0	Apis mellifera	n/a	0	Methyl parathion, 2,4-D	1	0	1	0	n/a	n/a, Alkylchlorophenoxy	no	1	0	0	0	0	0	1	0	0	1	0	0
199	48	McArt, SH, Urbanowicz, C, McCoshum, S, Irwan, RE, Adler, LS.	2017	Landscape Predictors of Pathogen Prevalence and Range Contractions in US Bumblebees	Proceedings of the royal society B - Biological sciences	284	1867	20172181	10.1098/rspb.2017.2181	1	0	0	0	0	0	0	1	0	0	0	USA	0	1	0	0	0	Bombus occidentalis, Bombus affinis, Bombus pensylvanicus and Bombus terricola	0	0	Chlorothalonil	0	1	0	1	Chloronitrile	n/a	no	0	0	1	1	0	0	1	1	0	0	0	0
200	49	James, RR.	2011	Chalkbrood Transmission in the Alfalfa Leafcutting Bee: the Impact of Disinfecting Bee Cocoons in Loose Cell Management Systems.	Environmental entomology	40	4	782-787	10.1603/EN10138	0	1	0	1	0	0	0	1	0	0	0	USA	0	0	0	1	0	Megachile rotundata	Rovral WP50	1	Iprodione	0	1	0	1	Dicarboximide	n/a	no	0	0	0	1	0	0	1	0	0	1	0	0
201	49	James, RR.	2011	Chalkbrood Transmission in the Alfalfa Leafcutting Bee: the Impact of Disinfecting Bee Cocoons in Loose Cell Management Systems.	Environmental entomology	40	4	782-787	10.1603/EN10138	0	1	0	1	0	0	0	1	0	0	0	USA	0	0	0	1	0	Megachile rotundata	Rovral 4F	1	Iprodione	0	1	0	1	Dicarboximide	n/a	no	0	0	0	1	0	0	1	0	0	1	0	0
202	50	Little, CM, Shutler, D. and Williams, GR.	2016	Associations among Nosema spp. fungi, Varroa destructor mites, and chemical treatments in honey bees, Apis mellifera.	Journal of apicultural research	54	4	378-385	10.1080/00218839.2016.1159068	0	0	1	1	1	0	0	1	0	0	0	Canada	1	0	0	0	0	Apis mellifera	0	0	Fumagillin	0	1	n/a	n/a	Biofungicide	n/a	no	0	0	0	1	0	1	0	0	0	1	0	0
203	51	Papaefthimiou, C, Pavlidou, V, Gregorc, A, and Theophilidis, G.	2002	The Action of 2,4-dichlorophenoxyacetic Acid on the Isolated Heart of Insect and Amphibia.	Environmental toxicology and pharmacology	11	2	127-140	10.1016/S1382-6689(01)00113-2	0	0	0	1	0	0	0	0	0	1	0	Greece	1	0	0	0	0	Apis mellifera	0	0	2,4-D	1	0	1	0	n/a	Alkylchlorophenoxy	no	0	0	0	0	1	1	0	0	0	0	1	0
204	52	Thompson, H, Fryday, S, Harkin, S, Milner, S.	2014	Potential impacts of synergism in honeybees (Apis mellifera) of exposure to neonicotinoids and sprayed fungicides in crops	Apidologie	45	5	545-553	10.1007/s13592-014-0273-6	0	0	0	1	0	0	0	0	0	1	0	UK	1	0	0	0	0	Apis mellifera	n/a	0	Imidacloprid, myclobutanil	0	1	1	0	Triazole	n/a	yes	1	0	0	1	0	1	0	0	0	1	0	0
205	52	Thompson, H, Fryday, S, Harkin, S, Milner, S.	2014	Potential impacts of synergism in honeybees (Apis mellifera) of exposure to neonicotinoids and sprayed fungicides in crops	Apidologie	45	5	545-553	10.1007/s13592-014-0273-6	0	0	0	1	0	0	0	0	0	1	0	UK	1	0	0	0	0	Apis mellifera	n/a	0	Thiacloprid, myclobutanil	0	1	1	0	Triazole	n/a	yes	1	0	0	1	0	1	0	0	0	1	0	0
206	52	Thompson, H, Fryday, S, Harkin, S, Milner, S.	2014	Potential impacts of synergism in honeybees (Apis mellifera) of exposure to neonicotinoids and sprayed fungicides in crops	Apidologie	45	5	545-553	10.1007/s13592-014-0273-6	0	0	0	1	0	0	0	0	0	1	0	UK	1	0	0	0	0	Apis mellifera	n/a	0	Thiamethoxam, myclobutanil	0	1	1	0	Triazole	n/a	yes	1	0	0	1	0	1	0	0	0	1	0	0
207	52	Thompson, H, Fryday, S, Harkin, S, Milner, S.	2014	Potential impacts of synergism in honeybees (Apis mellifera) of exposure to neonicotinoids and sprayed fungicides in crops	Apidologie	45	5	545-553	10.1007/s13592-014-0273-6	0	0	0	1	0	0	0	0	0	1	0	UK	1	0	0	0	0	Apis mellifera	n/a	0	Clothianidin, propiconazole	0	1	1	0	Triazole	n/a	yes	1	0	0	1	0	1	0	0	0	1	0	0
208	52	Thompson, H, Fryday, S, Harkin, S, Milner, S.	2014	Potential impacts of synergism in honeybees (Apis mellifera) of exposure to neonicotinoids and sprayed fungicides in crops	Apidologie	45	5	545-553	10.1007/s13592-014-0273-6	0	0	0	1	0	0	0	0	0	1	0	UK	1	0	0	0	0	Apis mellifera	n/a	0	Imidacloprid, propiconazole	0	1	1	0	Triazole	n/a	yes	1	0	0	1	0	1	0	0	0	1	0	0
209	52	Thompson, H, Fryday, S, Harkin, S, Milner, S.	2014	Potential impacts of synergism in honeybees (Apis mellifera) of exposure to neonicotinoids and sprayed fungicides in crops	Apidologie	45	5	545-553	10.1007/s13592-014-0273-6	0	0	0	1	0	0	0	0	0	1	0	UK	1	0	0	0	0	Apis mellifera	n/a	0	Thiacloprid, propiconazole	0	1	1	0	Triazole	n/a	yes	1	0	0	1	0	1	0	0	0	1	0	0
210	52	Thompson, H, Fryday, S, Harkin, S, Milner, S.	2014	Potential impacts of synergism in honeybees (Apis mellifera) of exposure to neonicotinoids and sprayed fungicides in crops	Apidologie	45	5	545-553	10.1007/s13592-014-0273-6	0	0	0	1	0	0	0	0	0	1	0	UK	1	0	0	0	0	Apis mellifera	n/a	0	Thiamethoxam, propiconazole	0	1	1	0	Triazole	n/a	yes	1	0	0	1	0	1	0	0	0	1	0	0
211	52	Thompson, H, Fryday, S, Harkin, S, Milner, S.	2014	Potential impacts of synergism in honeybees (Apis mellifera) of exposure to neonicotinoids and sprayed fungicides in crops	Apidologie	45	5	545-553	10.1007/s13592-014-0273-6	0	0	0	1	0	0	0	0	0	1	0	UK	1	0	0	0	0	Apis mellifera	n/a	0	Clothianidin, flusilazole	0	1	1	0	Triazole	n/a	yes	1	0	0	1	0	1	0	0	0	1	0	0
212	52	Thompson, H, Fryday, S, Harkin, S, Milner, S.	2014	Potential impacts of synergism in honeybees (Apis mellifera) of exposure to neonicotinoids and sprayed fungicides in crops	Apidologie	45	5	545-553	10.1007/s13592-014-0273-6	0	0	0	1	0	0	0	0	0	1	0	UK	1	0	0	0	0	Apis mellifera	n/a	0	Imidacloprid, flusilazole	0	1	1	0	Triazole	n/a	yes	1	0	0	1	0	1	0	0	0	1	0	0
213	52	Thompson, H, Fryday, S, Harkin, S, Milner, S.	2014	Potential impacts of synergism in honeybees (Apis mellifera) of exposure to neonicotinoids and sprayed fungicides in crops	Apidologie	45	5	545-553	10.1007/s13592-014-0273-6	0	0	0	1	0	0	0	0	0	1	0	UK	1	0	0	0	0	Apis mellifera	n/a	0	Thiacloprid, flusilazole	0	1	1	0	Triazole	n/a	yes	1	0	0	1	0	1	0	0	0	1	0	0
214	52	Thompson, H, Fryday, S, Harkin, S, Milner, S.	2014	Potential impacts of synergism in honeybees (Apis mellifera) of exposure to neonicotinoids and sprayed fungicides in crops	Apidologie	45	5	545-553	10.1007/s13592-014-0273-6	0	0	0	1	0	0	0	0	0	1	0	UK	1	0	0	0	0	Apis mellifera	n/a	0	Thiamethoxam, flusilazole	0	1	1	0	Triazole	n/a	yes	1	0	0	1	0	1	0	0	0	1	0	0
215	52	Thompson, H, Fryday, S, Harkin, S, Milner, S.	2014	Potential impacts of synergism in honeybees (Apis mellifera) of exposure to neonicotinoids and sprayed fungicides in crops	Apidologie	45	5	545-553	10.1007/s13592-014-0273-6	0	0	0	1	0	0	0	0	0	1	0	UK	1	0	0	0	0	Apis mellifera	n/a	0	Clothianidin, propiconazole	0	1	1	0	Triazole	n/a	yes	1	0	0	1	0	1	0	0	0	1	0	0
216	52	Thompson, H, Fryday, S, Harkin, S, Milner, S.	2014	Potential impacts of synergism in honeybees (Apis mellifera) of exposure to neonicotinoids and sprayed fungicides in crops	Apidologie	45	5	545-553	10.1007/s13592-014-0273-6	0	0	0	1	0	0	0	0	0	1	0	UK	1	0	0	0	0	Apis mellifera	n/a	0	Imidacloprid, tebuconazole	0	1	1	0	Triazole	n/a	yes	1	0	0	1	0	1	0	0	0	1	0	0
217	52	Thompson, H, Fryday, S, Harkin, S, Milner, S.	2014	Potential impacts of synergism in honeybees (Apis mellifera) of exposure to neonicotinoids and sprayed fungicides in crops	Apidologie	45	5	545-553	10.1007/s13592-014-0273-6	0	0	0	1	0	0	0	0	0	1	0	UK	1	0	0	0	0	Apis mellifera	n/a	0	Thiacloprid, tebuconazole	0	1	1	0	Triazole	n/a	yes	1	0	0	1	0	1	0	0	0	1	0	0
218	52	Thompson, H, Fryday, S, Harkin, S, Milner, S.	2014	Potential impacts of synergism in honeybees (Apis mellifera) of exposure to neonicotinoids and sprayed fungicides in crops	Apidologie	45	5	545-553	10.1007/s13592-014-0273-6	0	0	0	1	0	0	0	0	0	1	0	UK	1	0	0	0	0	Apis mellifera	n/a	0	Thiamethoxam, tebuconazole	0	1	1	0	Triazole	n/a	yes	1	0	0	1	0	1	0	0	0	1	0	0
219	53	Zaluski, R, Justulin LA Jr, Oliveira Orsi, R.	2012	Gene expression in honey bee (Apis mellifera) larvae exposed to pesticides and Varroa mites (Varroa destructor)	Journal of insect physiology	58	8	1042-1049	10.1016/j.jinsphys.2012.03.015	0	0	0	1	0	0	0	1	0	0	0	USA	1	0	0	0	0	Apis mellifera	n/a	0	Myclobutanil	0	1	1	0	Triazole	n/a	no	1	0	0	0	0	0	1	0	0	0	1	0
220	53	Zaluski, R, Justulin LA Jr, Oliveira Orsi, R.	2012	Gene expression in honey bee (Apis mellifera) larvae exposed to pesticides and Varroa mites (Varroa destructor)	Journal of insect physiology	58	8	1042-1049	10.1016/j.jinsphys.2012.03.015	0	0	0	1	0	0	0	1	0	0	0	USA	1	0	0	0	0	Apis mellifera	n/a	0	Chlorothalonil	0	1	0	1	Chloronitrile	n/a	no	1	0	0	0	0	0	1	0	0	0	1	0
221	53	Zaluski, R, Justulin LA Jr, Oliveira Orsi, R.	2012	Gene expression in honey bee (Apis mellifera) larvae exposed to pesticides and Varroa mites (Varroa destructor)	Journal of insect physiology	58	8	1042-1049	10.1016/j.jinsphys.2012.03.015	0	0	0	1	0	0	0	1	0	0	0	USA	1	0	0	0	0	Apis mellifera	n/a	0	Glyphosate	1	0	1	0	n/a	Phosphonoglycine	no	1	0	0	0	0	0	1	0	0	0	1	0
222	53	Zaluski, R, Justulin LA Jr, Oliveira Orsi, R.	2012	Gene expression in honey bee (Apis mellifera) larvae exposed to pesticides and Varroa mites (Varroa destructor)	Journal of insect physiology	58	8	1042-1049	10.1016/j.jinsphys.2012.03.015	0	0	0	1	0	0	0	1	0	0	0	USA	1	0	0	0	0	Apis mellifera	n/a	0	Simazine	1	0	1	0	n/a	Triazine	no	1	0	0	0	0	0	1	0	0	0	1	0
223	54	Zaluski, R, Justulin LA Jr, Oliveira Orsi, R.	2017	Field-relevant doses of the systemic insecticide fipronil and fungicide pyraclostrobin impair mandibular and hypopharyngeal glands in nurse honeybees (Apis mellifera)	Scientific reports	7	n/a	n/a	10.1038/s41598-017-15581-5	0	0	0	1	0	0	0	0	1	0	0	Brazil	1	0	0	0	0	Apis mellifera	Comet	1	Pyraclostrobin	0	1	1	0	Strobilurin	n/a	yes	0	1	0	0	0	0	1	0	1	0	1	0
224	54	Zaluski, R, Justulin LA Jr, Oliveira Orsi, R.	2017	Field-relevant doses of the systemic insecticide fipronil and fungicide pyraclostrobin impair mandibular and hypopharyngeal glands in nurse honeybees (Apis mellifera)	Scientific reports	7	n/a	n/a	10.1038/s41598-017-15581-5	0	0	0	1	0	0	0	0	1	0	0	Brazil	1	0	0	0	0	Apis mellifera	Regent, Comet	1	Pyraclostrobin, fipronil	0	1	1	0	Strobilurin	n/a	yes	0	1	0	0	0	0	1	0	1	0	1	0
225	55	Johnson, RM, Dahlgren, L, Siegfriend, BD, Ellis, MD.	2013	Acaricide, Fungicide and Drug Interactions in Honey Bees (Apis mellifera)	PLOS one	8	1	n/a	10.1371/journ/al.pone.0054092	0	0	0	1	0	0	0	1	0	0	0	USA	1	0	0	0	0	Apis mellifera	n/a	0	Pyraclostrobi, boscalid, tau-fluvalinate	0	1	1	0	Strobilurin,carboximide	n/a	no	0	0	0	1	0	1	0	0	0	1	0	0
226	55	Johnson, RM, Dahlgren, L, Siegfriend, BD, Ellis, MD.	2013	Acaricide, Fungicide and Drug Interactions in Honey Bees (Apis mellifera)	PLOS one	8	1	n/a	10.1371/journ/al.pone.0054092	0	0	0	1	0	0	0	1	0	0	0	USA	1	0	0	0	0	Apis mellifera	n/a	0	Pyraclostrobin, boscalid, fenpyro-imate	0	1	1	0	Strobilurin,carboximide	n/a	no	0	0	0	1	0	1	0	0	0	1	0	0
227	55	Johnson, RM, Dahlgren, L, Siegfriend, BD, Ellis, MD.	2013	Acaricide, Fungicide and Drug Interactions in Honey Bees (Apis mellifera)	PLOS one	8	1	n/a	10.1371/journ/al.pone.0054092	0	0	0	1	0	0	0	1	0	0	0	USA	1	0	0	0	0	Apis mellifera	n/a	0	Pyraclostrobin, boscalid, amitraz	0	1	1	0	Strobilurin,carboximide	n/a	no	0	0	0	1	0	1	0	0	0	1	0	0
228	55	Johnson, RM, Dahlgren, L, Siegfriend, BD, Ellis, MD.	2013	Acaricide, Fungicide and Drug Interactions in Honey Bees (Apis mellifera)	PLOS one	8	1	n/a	10.1371/journ/al.pone.0054092	0	0	0	1	0	0	0	1	0	0	0	USA	1	0	0	0	0	Apis mellifera	n/a	0	Pyraclostrobin, boscalid, thymol	0	1	1	0	Strobilurin,carboximide	n/a	no	0	0	0	1	0	1	0	0	0	1	0	0
229	55	Johnson, RM, Dahlgren, L, Siegfriend, BD, Ellis, MD.	2013	Acaricide, Fungicide and Drug Interactions in Honey Bees (Apis mellifera)	PLOS one	8	1	n/a	10.1371/journ/al.pone.0054092	0	0	0	1	0	0	0	1	0	0	0	USA	1	0	0	0	0	Apis mellifera	n/a	0	Pyraclostrobin, boscalid, coumaphos	0	1	1	0	Strobilurin	n/a	no	0	0	0	1	0	1	0	0	0	1	0	0
230	55	Johnson, RM, Dahlgren, L, Siegfriend, BD, Ellis, MD.	2013	Acaricide, Fungicide and Drug Interactions in Honey Bees (Apis mellifera)	PLOS one	8	1	n/a	10.1371/journ/al.pone.0054092	0	0	0	1	0	0	0	1	0	0	0	USA	1	0	0	0	0	Apis mellifera	n/a	0	Pyraclostrobin, tau-fluvalinate	0	1	1	0	Strobilurin	n/a	no	0	0	0	1	0	1	0	0	0	1	0	0
231	55	Johnson, RM, Dahlgren, L, Siegfriend, BD, Ellis, MD.	2013	Acaricide, Fungicide and Drug Interactions in Honey Bees (Apis mellifera)	PLOS one	8	1	n/a	10.1371/journ/al.pone.0054092	0	0	0	1	0	0	0	1	0	0	0	USA	1	0	0	0	0	Apis mellifera	n/a	0	Pyraclostrobin, fenpyro-imate	0	1	1	0	Strobilurin	n/a	no	0	0	0	1	0	1	0	0	0	1	0	0
232	55	Johnson, RM, Dahlgren, L, Siegfriend, BD, Ellis, MD.	2013	Acaricide, Fungicide and Drug Interactions in Honey Bees (Apis mellifera)	PLOS one	8	1	n/a	10.1371/journ/al.pone.0054092	0	0	0	1	0	0	0	1	0	0	0	USA	1	0	0	0	0	Apis mellifera	n/a	0	Pyraclostrobin, amitraz	0	1	1	0	Strobilurin	n/a	no	0	0	0	1	0	1	0	0	0	1	0	0
233	55	Johnson, RM, Dahlgren, L, Siegfriend, BD, Ellis, MD.	2013	Acaricide, Fungicide and Drug Interactions in Honey Bees (Apis mellifera)	PLOS one	8	1	n/a	10.1371/journ/al.pone.0054092	0	0	0	1	0	0	0	1	0	0	0	USA	1	0	0	0	0	Apis mellifera	n/a	0	Pyraclostrobin. Thymol	0	1	1	0	Strobilurin	n/a	no	0	0	0	1	0	1	0	0	0	1	0	0
234	55	Johnson, RM, Dahlgren, L, Siegfriend, BD, Ellis, MD.	2013	Acaricide, Fungicide and Drug Interactions in Honey Bees (Apis mellifera)	PLOS one	8	1	n/a	10.1371/journ/al.pone.0054092	0	0	0	1	0	0	0	1	0	0	0	USA	1	0	0	0	0	Apis mellifera	n/a	0	Boscalid, tau-fluvalinate	0	1	1	0	Carboximide	n/a	no	0	0	0	1	0	1	0	0	0	1	0	0
235	55	Johnson, RM, Dahlgren, L, Siegfriend, BD, Ellis, MD.	2013	Acaricide, Fungicide and Drug Interactions in Honey Bees (Apis mellifera)	PLOS one	8	1	n/a	10.1371/journ/al.pone.0054092	0	0	0	1	0	0	0	1	0	0	0	USA	1	0	0	0	0	Apis mellifera	n/a	0	Boscalid, coumaphos	0	1	1	0	Carboximide	n/a	no	0	0	0	1	0	1	0	0	0	1	0	0
236	55	Johnson, RM, Dahlgren, L, Siegfriend, BD, Ellis, MD.	2013	Acaricide, Fungicide and Drug Interactions in Honey Bees (Apis mellifera)	PLOS one	8	1	n/a	10.1371/journ/al.pone.0054092	0	0	0	1	0	0	0	1	0	0	0	USA	1	0	0	0	0	Apis mellifera	n/a	0	Boscalid, fenpyro-imate	0	1	1	0	Carboximide	n/a	no	0	0	0	1	0	1	0	0	0	1	0	0
237	55	Johnson, RM, Dahlgren, L, Siegfriend, BD, Ellis, MD.	2013	Acaricide, Fungicide and Drug Interactions in Honey Bees (Apis mellifera)	PLOS one	8	1	n/a	10.1371/journ/al.pone.0054092	0	0	0	1	0	0	0	1	0	0	0	USA	1	0	0	0	0	Apis mellifera	n/a	0	Boscalid, amitraz	0	1	1	0	Carboximide	n/a	no	0	0	0	1	0	1	0	0	0	1	0	0
238	55	Johnson, RM, Dahlgren, L, Siegfriend, BD, Ellis, MD.	2013	Acaricide, Fungicide and Drug Interactions in Honey Bees (Apis mellifera)	PLOS one	8	1	n/a	10.1371/journ/al.pone.0054092	0	0	0	1	0	0	0	1	0	0	0	USA	1	0	0	0	0	Apis mellifera	n/a	0	Boscalid, thymol	0	1	1	0	Carboximide	n/a	no	0	0	0	1	0	1	0	0	0	1	0	0
239	55	Johnson, RM, Dahlgren, L, Siegfriend, BD, Ellis, MD.	2013	Acaricide, Fungicide and Drug Interactions in Honey Bees (Apis mellifera)	PLOS one	8	1	n/a	10.1371/journ/al.pone.0054092	0	0	0	1	0	0	0	1	0	0	0	USA	1	0	0	0	0	Apis mellifera	n/a	0	Chlorothalonil, tau-fluvalinate	0	1	0	1	Chloronitrile	n/a	no	0	0	0	1	0	1	0	0	0	1	0	0
240	55	Johnson, RM, Dahlgren, L, Siegfriend, BD, Ellis, MD.	2013	Acaricide, Fungicide and Drug Interactions in Honey Bees (Apis mellifera)	PLOS one	8	1	n/a	10.1371/journ/al.pone.0054092	0	0	0	1	0	0	0	1	0	0	0	USA	1	0	0	0	0	Apis mellifera	n/a	0	Chlorothalonil, coumaphos	0	1	0	1	Chloronitrile	n/a	no	0	0	0	1	0	1	0	0	0	1	0	0
241	55	Johnson, RM, Dahlgren, L, Siegfriend, BD, Ellis, MD.	2013	Acaricide, Fungicide and Drug Interactions in Honey Bees (Apis mellifera)	PLOS one	8	1	n/a	10.1371/journ/al.pone.0054092	0	0	0	1	0	0	0	1	0	0	0	USA	1	0	0	0	0	Apis mellifera	n/a	0	Chlorothalonil, coumaphos	0	1	0	1	Chloronitrile	n/a	no	0	0	0	1	0	1	0	0	0	1	0	0
242	55	Johnson, RM, Dahlgren, L, Siegfriend, BD, Ellis, MD.	2013	Acaricide, Fungicide and Drug Interactions in Honey Bees (Apis mellifera)	PLOS one	8	1	n/a	10.1371/journ/al.pone.0054092	0	0	0	1	0	0	0	1	0	0	0	USA	1	0	0	0	0	Apis mellifera	n/a	0	Chlorothalonil, fenpyro-imate	0	1	0	1	Chloronitrile	n/a	no	0	0	0	1	0	1	0	0	0	1	0	0
243	55	Johnson, RM, Dahlgren, L, Siegfriend, BD, Ellis, MD.	2013	Acaricide, Fungicide and Drug Interactions in Honey Bees (Apis mellifera)	PLOS one	8	1	n/a	10.1371/journ/al.pone.0054092	0	0	0	1	0	0	0	1	0	0	0	USA	1	0	0	0	0	Apis mellifera	n/a	0	Chlorothalonil, amitraz	0	1	0	1	Chloronitrile	n/a	no	0	0	0	1	0	1	0	0	0	1	0	0
244	55	Johnson, RM, Dahlgren, L, Siegfriend, BD, Ellis, MD.	2013	Acaricide, Fungicide and Drug Interactions in Honey Bees (Apis mellifera)	PLOS one	8	1	n/a	10.1371/journ/al.pone.0054092	0	0	0	1	0	0	0	1	0	0	0	USA	1	0	0	0	0	Apis mellifera	n/a	0	Chlorothalonil, thymol	0	1	0	1	Chloronitrile	n/a	no	0	0	0	1	0	1	0	0	0	1	0	0
245	55	Johnson, RM, Dahlgren, L, Siegfriend, BD, Ellis, MD.	2013	Acaricide, Fungicide and Drug Interactions in Honey Bees (Apis mellifera)	PLOS one	8	1	n/a	10.1371/journ/al.pone.0054092	0	0	0	1	0	0	0	1	0	0	0	USA	1	0	0	0	0	Apis mellifera	n/a	0	Procholaz, tau-fluvalinate	0	1	0	1	Imidazole	n/a	no	0	0	0	1	0	1	0	0	0	1	0	0
246	55	Johnson, RM, Dahlgren, L, Siegfriend, BD, Ellis, MD.	2013	Acaricide, Fungicide and Drug Interactions in Honey Bees (Apis mellifera)	PLOS one	8	1	n/a	10.1371/journ/al.pone.0054092	0	0	0	1	0	0	0	1	0	0	0	USA	1	0	0	0	0	Apis mellifera	n/a	0	Prochloraz, coumaphos	0	1	0	1	Imidazole	n/a	no	0	0	0	1	0	1	0	0	0	1	0	0
247	55	Johnson, RM, Dahlgren, L, Siegfriend, BD, Ellis, MD.	2013	Acaricide, Fungicide and Drug Interactions in Honey Bees (Apis mellifera)	PLOS one	8	1	n/a	10.1371/journ/al.pone.0054092	0	0	0	1	0	0	0	1	0	0	0	USA	1	0	0	0	0	Apis mellifera	n/a	0	Prochloraz, fenpyro-imate	0	1	0	1	Imidazole	n/a	no	0	0	0	1	0	1	0	0	0	1	0	0
248	55	Johnson, RM, Dahlgren, L, Siegfriend, BD, Ellis, MD.	2013	Acaricide, Fungicide and Drug Interactions in Honey Bees (Apis mellifera)	PLOS one	8	1	n/a	10.1371/journ/al.pone.0054092	0	0	0	1	0	0	0	1	0	0	0	USA	1	0	0	0	0	Apis mellifera	n/a	0	Prochloraz, amitraz	0	1	0	1	Imidazole	n/a	no	0	0	0	1	0	1	0	0	0	1	0	0
249	55	Johnson, RM, Dahlgren, L, Siegfriend, BD, Ellis, MD.	2013	Acaricide, Fungicide and Drug Interactions in Honey Bees (Apis mellifera)	PLOS one	8	1	n/a	10.1371/journ/al.pone.0054092	0	0	0	1	0	0	0	1	0	0	0	USA	1	0	0	0	0	Apis mellifera	n/a	0	Prochloraz, thymol	0	1	0	1	Imidazole	n/a	no	0	0	0	1	0	1	0	0	0	1	0	0
250	56	Pilling, ED, Bromleychallenor, KAC, Walker, CH, Jepson PC.	1995	Mechanism of synergism between the pyrethroid insecticide lambda-cyhalothrin and the imidazole fungicide prochloraz, in the honeybee (Apis Mellifera L)	Pesticide biochemistry and physiology	51	1	1-11	10.1006/pest.1995.1001	0	0	0	1	0	0	0	0	0	1	0	UK	1	0	0	0	0	Apis mellifera	n/a	0	Prochloraz, lambda cyhalothrin	0	1	0	1	Imidazole	n/a	no	0	0	0	1	0	1	0	0	0	0	1	0
251	57	Gradish, AE, Scott-Dupree, CD, Shipp, L, Ron Harris, C, and Ferguson, G.	2009	Effect of reduced risk pesticides for use in greenhouse vegetable production on Bombus impatiens (Hymenoptera: Apidae)	Pest management science	66	2	142-146	10.1002/ps.1846	0	0	0	1	0	0	0	1	0	0	0	Canada	0	1	0	0	0	Bombus impatiens	Nova 40 W	1	Myclobutanil	0	1	1	0	Triazole	n/a	yes	0	1	0	1	0	1	1	0	1	1	0	0
252	57	Gradish, AE, Scott-Dupree, CD, Shipp, L, Ron Harris, C, and Ferguson, G.	2009	Effect of reduced risk pesticides for use in greenhouse vegetable production on Bombus impatiens (Hymenoptera: Apidae)	Pest management science	66	2	142-146	10.1002/ps.1846	0	0	0	1	0	0	0	1	0	0	0	Canada	0	1	0	0	0	Bombus impatiens	Milstop	1	Potassium bicarbonate	0	1	0	1	Inorganic compound	n/a	yes	0	1	0	1	0	1	1	0	1	1	0	0
253	57	Gradish, AE, Scott-Dupree, CD, Shipp, L, Ron Harris, C, and Ferguson, G.	2009	Effect of reduced risk pesticides for use in greenhouse vegetable production on Bombus impatiens (Hymenoptera: Apidae)	Pest management science	66	2	142-146	10.1002/ps.1846	0	0	0	1	0	0	0	1	0	0	0	Canada	0	1	0	0	0	Bombus impatiens	Switch 62.5 WG	1	Cyprodinil, fludioxonil	0	1	1	1	Anilinopyrimidine, phenylpyrrole	n/a	yes	0	1	0	1	0	1	1	0	1	1	0	0
254	58	Morton, HL, Moffett, JO, Martin, RD.	1973	Influence of Water Treated Artificially with Herbicides on Honey Bee colonies	Environmental entomology	3	5	808-812	10.1093/ee/3.5.808	0	1	0	0	0	0	0	1	0	0	0	USA	1	0	0	0	0	Apis mellifera	n/a	0	Paraquat	1	0	0	1	n/a	Bipyridylium	no	1	0	0	0	0	0	1	0	0	1	0	0
255	58	Morton, HL, Moffett, JO, Martin, RD.	1973	Influence of Water Treated Artificially with Herbicides on Honey Bee colonies	Environmental entomology	3	5	808-812	10.1093/ee/3.5.808	0	1	0	0	0	0	0	1	0	0	0	USA	1	0	0	0	0	Apis mellifera	n/a	0	2,4,5-trichlorophenoxy acetic acid.	1	0	0	1	n/a	Unclassified	no	1	0	0	0	0	0	1	0	0	1	0	0
256	59	Degrandi-Hoffman, G, Chen, Y, Dejong, EM, Chambers, ML, Hidalgo, G.	2015	Effects of Oral exposure to Fungicides on Honey Bee Nutrition and Virus Levels	Journal of economic entomology	108	6	2518-2529	10.1093/jee/tov252	0	0	0	1	0	0	0	1	0	0	0	USA	1	0	0	0	0	Apis mellifera	Pristine	1	Boscalid, pyraclostrobin	0	1	1	0	Carboximide, strobilurin	n/a	yes	0	1	0	0	0	0	1	0	1	0	0	0
257	60	Fisher II, A, Coleman, C, Hoffmann, Cm Fritz, B, and Rangel, J.	2017	The Synergistic Effects of Almond Protection Fungicides on Honey Bee (Hymenoptera: Apidae) Forager Survival	Journal of economic entomology	110	3	802-808	10.1093/jee/tox031	0	0	0	1	0	0	0	1	0	0	0	USA	1	0	0	0	0	Apis mellifera	Iprodione 2SE	1	Iprodione	0	1	0	1	Dicarboximide	n/a	yes	0	0	0	1	0	1	0	0	0	1	0	0
258	60	Fisher II, A, Coleman, C, Hoffmann, Cm Fritz, B, and Rangel, J.	2017	The Synergistic Effects of Almond Protection Fungicides on Honey Bee (Hymenoptera: Apidae) Forager Survival	Journal of economic entomology	110	3	802-808	10.1093/jee/tox031	0	0	0	1	0	0	0	1	0	0	0	USA	1	0	0	0	0	Apis mellifera	Pristine	1	Boscalid, pyraclostrobin	0	1	1	0	Carboximide, strobilurin	n/a	yes	0	0	0	1	0	1	0	0	0	1	0	0
259	60	Fisher II, A, Coleman, C, Hoffmann, Cm Fritz, B, and Rangel, J.	2017	The Synergistic Effects of Almond Protection Fungicides on Honey Bee (Hymenoptera: Apidae) Forager Survival	Journal of economic entomology	110	3	802-808	10.1093/jee/tox031	0	0	0	1	0	0	0	1	0	0	0	USA	1	0	0	0	0	Apis mellifera	Quadris	1	Azoxystrobin	0	1	1	0	Strobilurin	n/a	yes	0	0	0	1	0	1	0	0	0	1	0	0
260	60	Fisher II, A, Coleman, C, Hoffmann, Cm Fritz, B, and Rangel, J.	2017	The Synergistic Effects of Almond Protection Fungicides on Honey Bee (Hymenoptera: Apidae) Forager Survival	Journal of economic entomology	110	3	802-808	10.1093/jee/tox031	0	0	0	1	0	0	0	1	0	0	0	USA	1	0	0	0	0	Apis mellifera	Iprodione 2SE + Quadris	1	Iprodione, azoxystrobin	0	1	1	1	Dicarboximide, strobilurin	n/a	yes	0	0	0	1	0	1	0	0	0	1	0	0
261	60	Fisher II, A, Coleman, C, Hoffmann, Cm Fritz, B, and Rangel, J.	2017	The Synergistic Effects of Almond Protection Fungicides on Honey Bee (Hymenoptera: Apidae) Forager Survival	Journal of economic entomology	110	3	802-808	10.1093/jee/tox031	0	0	0	1	0	0	0	1	0	0	0	USA	1	0	0	0	0	Apis mellifera	Iprodione 2SE + Pristine	1	Iprodione, boscalid, pyraclostrobin	0	1	1	0	Dicarboximide, carboximide, strobilurin	n/a	yes	0	0	0	1	0	1	0	0	0	1	0	0
262	61	Goettel, MS, Richards, KW, Bruce Schaajle, G.	1991	Bioassay of Selected Fungicides For Control of Chalkbrood in Alfalfa Leafcutter Bees, Megachile Rotundata	Apidologie	22	5	509-522	10.1051/apido:19910504	0	0	0	1	0	0	0	1	0	0	0	Canada	0	0	0	1	0	Megachile rotundata	Benlate 50 WP	1	Benomyl	0	1	1	0	Benzimidazole	n/a	no	0	0	0	0	1	1	0	0	0	1	0	0
263	61	Goettel, MS, Richards, KW, Bruce Schaajle, G.	1991	Bioassay of Selected Fungicides For Control of Chalkbrood in Alfalfa Leafcutter Bees, Megachile Rotundata	Apidologie	22	5	509-522	10.1051/apido:19910504	0	0	0	1	0	0	0	1	0	0	0	Canada	0	0	0	1	0	Megachile rotundata	Rovral 50 WP	1	Iprodione	0	1	0	1	Dicarboximide	n/a	no	0	0	0	0	1	1	0	0	0	1	0	0
264	61	Goettel, MS, Richards, KW, Bruce Schaajle, G.	1991	Bioassay of Selected Fungicides For Control of Chalkbrood in Alfalfa Leafcutter Bees, Megachile Rotundata	Apidologie	22	5	509-522	10.1051/apido:19910504	0	0	0	1	0	0	0	1	0	0	0	Canada	0	0	0	1	0	Megachile rotundata	Ascocidin	1	N-glycosylpolifungin	0	1	unknown	unknown	n/a	n/a	no	0	0	0	0	1	1	0	0	0	1	0	0
265	61	Goettel, MS, Richards, KW, Bruce Schaajle, G.	1991	Bioassay of Selected Fungicides For Control of Chalkbrood in Alfalfa Leafcutter Bees, Megachile Rotundata	Apidologie	22	5	509-522	10.1051/apido:19910504	0	0	0	1	0	0	0	1	0	0	0	Canada	0	0	0	1	0	Megachile rotundata	DFMO	1	alpha-DL-difluoromethyl ornithine	0	1	unknown	unknown	n/a	n/a	no	0	0	0	0	1	1	0	0	0	1	0	0
266	61	Goettel, MS, Richards, KW, Bruce Schaajle, G.	1991	Bioassay of Selected Fungicides For Control of Chalkbrood in Alfalfa Leafcutter Bees, Megachile Rotundata	Apidologie	22	5	509-522	10.1051/apido:19910504	0	0	0	1	0	0	0	1	0	0	0	Canada	0	0	0	1	0	Megachile rotundata	Enilcon/azole 20 % (aka imazalil)	1	Imazlil	0	1	1	0	Imidazole	n/a	no	0	0	0	0	1	1	0	0	0	1	0	0
267	62	Youssef, NN, and McManus, WR.	1985	Captan - A Promising Fungicide for Management of Chalkbrood Diseases in the Alfalfa Leafcutting Bee	Journal of economic entomology	78	2	428-431	10.1093/jee/78.2.428	0	0	0	1	0	0	0	1	0	0	0	USA	0	0	0	1	0	Megachile rotundata	captan	1	Captan	0	1	0	1	Phthalimide	n/a	no	0	0	1	0	0	0	1	0	0	1	0	1
268	63	Mayer, DF, and Lunden, JD.	1986	Toxicity of Fungicides and an Acaricide to Honey-Bees (Hymenoptera, Apidae) and their Effects on Bee Foraging Behavior and Pollen Viability on Blooming Apples and Pears	Environmental entomology	15	5	1047-1049	10.1093/ee/15.5.1047	0	0	0	1	0	0	0	1	0	0	0	USA	1	0	0	0	0	Apis mellifera	Triflumizole 50 W	1	Triflumizole	0	1	1	0	Imidazole	n/a	yes	0	0	0	1	0	1	0	0	0	1	0	0
269	63	Mayer, DF, and Lunden, JD.	1986	Toxicity of Fungicides and an Acaricide to Honey-Bees (Hymenoptera, Apidae) and their Effects on Bee Foraging Behavior and Pollen Viability on Blooming Apples and Pears	Environmental entomology	15	5	1047-1049	10.1093/ee/15.5.1047	0	0	0	1	0	0	0	1	0	0	0	USA	1	0	0	0	0	Apis mellifera	DuPont 6573 40 EC	1	Flusilazole	0	1	1	0	Triazole	n/a	yes	0	0	0	1	0	1	0	0	0	1	0	0
270	63	Mayer, DF, and Lunden, JD.	1986	Toxicity of Fungicides and an Acaricide to Honey-Bees (Hymenoptera, Apidae) and their Effects on Bee Foraging Behavior and Pollen Viability on Blooming Apples and Pears	Environmental entomology	15	5	1047-1049	10.1093/ee/15.5.1047	0	0	0	1	0	0	0	1	0	0	0	USA	1	0	0	0	0	Apis mellifera	Triforine 1.6 EC	1	Triforine	0	1	1	0	Piperazine	n/a	yes	0	0	0	1	0	1	0	0	0	1	0	0
271	63	Mayer, DF, and Lunden, JD.	1986	Toxicity of Fungicides and an Acaricide to Honey-Bees (Hymenoptera, Apidae) and their Effects on Bee Foraging Behavior and Pollen Viability on Blooming Apples and Pears	Environmental entomology	15	5	1047-1049	10.1093/ee/15.5.1047	0	1	0	0	0	0	0	1	0	0	0	USA	1	0	0	0	0	Apis mellifera	Triflumizole 50 W	1	Triflumizole	0	1	1	0	Imidazole	n/a	yes	0	0	0	1	0	1	0	0	0	1	0	0
272	63	Mayer, DF, and Lunden, JD.	1986	Toxicity of Fungicides and an Acaricide to Honey-Bees (Hymenoptera, Apidae) and their Effects on Bee Foraging Behavior and Pollen Viability on Blooming Apples and Pears	Environmental entomology	15	5	1047-1049	10.1093/ee/15.5.1047	0	1	0	0	0	0	0	1	0	0	0	USA	1	0	0	0	0	Apis mellifera	DuPont 6573 40 EC	1	Flusilazole	0	1	1	0	Triazole	n/a	yes	0	0	0	1	0	1	0	0	0	1	0	0
273	63	Mayer, DF, and Lunden, JD.	1986	Toxicity of Fungicides and an Acaricide to Honey-Bees (Hymenoptera, Apidae) and their Effects on Bee Foraging Behavior and Pollen Viability on Blooming Apples and Pears	Environmental entomology	15	5	1047-1049	10.1093/ee/15.5.1047	0	1	0	0	0	0	0	1	0	0	0	USA	1	0	0	0	0	Apis mellifera	Triforine 1.6 EC	1	Triforine	0	1	1	0	Piperazine	n/a	yes	0	0	0	1	0	1	0	0	0	1	0	0
274	63	Mayer, DF, and Lunden, JD.	1986	Toxicity of Fungicides and an Acaricide to Honey-Bees (Hymenoptera, Apidae) and their Effects on Bee Foraging Behavior and Pollen Viability on Blooming Apples and Pears	Environmental entomology	15	5	1047-1049	10.1093/ee/15.5.1047	0	1	0	0	0	0	0	1	0	0	0	USA	1	0	0	0	0	Apis mellifera	Triflumizole 50 W	1	Triflumizole	0	1	1	0	Imidazole	n/a	yes	0	0	0	1	0	1	0	0	0	1	0	0
275	63	Mayer, DF, and Lunden, JD.	1986	Toxicity of Fungicides and an Acaricide to Honey-Bees (Hymenoptera, Apidae) and their Effects on Bee Foraging Behavior and Pollen Viability on Blooming Apples and Pears	Environmental entomology	15	5	1047-1049	10.1093/ee/15.5.1047	0	1	0	0	0	0	0	1	0	0	0	USA	1	0	0	0	0	Apis mellifera	DuPont 6573 40 EC	1	Flusilazole	0	1	1	0	Triazole	n/a	yes	0	0	0	1	0	1	0	0	0	1	0	0
276	63	Mayer, DF, and Lunden, JD.	1986	Toxicity of Fungicides and an Acaricide to Honey-Bees (Hymenoptera, Apidae) and their Effects on Bee Foraging Behavior and Pollen Viability on Blooming Apples and Pears	Environmental entomology	15	5	1047-1049	10.1093/ee/15.5.1047	0	1	0	0	0	0	0	1	0	0	0	USA	1	0	0	0	0	Apis mellifera	Triforine 1.6 EC	1	Triforine	0	1	1	0	Piperazine	n/a	yes	0	0	0	1	0	1	0	0	0	1	0	0
277	64	Papaefthimiou, C, Theophilidis, G.	2000	The cardiotoxic action of the pyrethroid insecticide deltamethrin, the azole fungicide prochloraz, and their synergy on the semi-isolated heart of the bee Apis mellifera macedonica	Pesticide biochemistry and physiology	69	2	77-91	10.1006/pest.2000.2519	0	0	0	1	0	0	0	0	0	1	0	Greece	1	0	0	0	0	Apis mellifera	n/a	0	Prochloraz	0	1	0	1	Imidazole	n/a	no	0	0	0	0	1	1	0	0	0	0	1	0
278	64	Papaefthimiou, C, Theophilidis, G.	2000	The cardiotoxic action of the pyrethroid insecticide deltamethrin, the azole fungicide prochloraz, and their synergy on the semi-isolated heart of the bee Apis mellifera macedonica	Pesticide biochemistry and physiology	69	2	77-91	10.1006/pest.2000.2519	0	0	0	1	0	0	0	0	0	1	0	Greece	1	0	0	0	0	Apis mellifera	n/a	0	Deltramethrin, prochloraz	0	1	0	1	Imidazole	n/a	no	0	0	0	0	1	1	0	0	0	0	1	0
279	65	Fermino, F, Penteado Falco, JR, Toledo, V, Ruvolo-Takasusuki, MCC.	2011	Isoenzymes and Cytochemical Analysis in Tetragonisca angustula and Tetragonisca fiebrigi After Herbicide Contamination	Sociobiology	58	2	353-366	n/a	0	0	0	1	0	0	0	0	1	0	0	Brazil	0	0	0	0	1	Tetragonisca angustula	200 Gramo-one	1	Paraquat	1	0	0	1	n/a	Bipyridylium	no	0	0	0	1	0	0	1	0	0	1	1	0
280	65	Fermino, F, Penteado Falco, JR, Toledo, V, Ruvolo-Takasusuki, MCC.	2011	Isoenzymes and Cytochemical Analysis in Tetragonisca angustula and Tetragonisca fiebrigi After Herbicide Contamination	Sociobiology	58	2	353-366	n/a	0	0	0	1	0	0	0	0	1	0	0	Brazil	0	0	0	0	1	Tetragonisca angustula	Sanson 40SC	1	Nicosulfuron	1	0	1	0	n/a	Sulfonylurea	no	0	0	0	1	0	0	1	0	0	0	1	0
281	65	Fermino, F, Penteado Falco, JR, Toledo, V, Ruvolo-Takasusuki, MCC.	2011	Isoenzymes and Cytochemical Analysis in Tetragonisca angustula and Tetragonisca fiebrigi After Herbicide Contamination	Sociobiology	58	2	353-366	n/a	0	0	0	1	0	0	0	0	1	0	0	Brazil	0	0	0	0	1	Tetragonisca fiebrigi	200 Gramo-one	1	Paraquat	1	0	0	1	n/a	Bipyridylium	no	0	0	0	1	0	0	1	0	0	0	1	0
282	65	Fermino, F, Penteado Falco, JR, Toledo, V, Ruvolo-Takasusuki, MCC.	2011	Isoenzymes and Cytochemical Analysis in Tetragonisca angustula and Tetragonisca fiebrigi After Herbicide Contamination	Sociobiology	58	2	353-366	n/a	0	0	0	1	0	0	0	0	1	0	0	Brazil	0	0	0	0	1	Tetragonisca fiebrigi	Sanson 40SC	1	Nicosulfuron	1	0	1	0	n/a	Sulfonylurea	no	0	0	0	1	0	0	1	0	0	0	1	0
283	66	Campbell, JB, nath, R, Gadau, J, Fo-, T, Degrandi-Hoffman, G, Harrison, JF	2016	The fungicide Pristine® inhibits mitochondrial function in vitro but not flight metabolic rates in honey bees	Journal of insect physiology	86	n/a	11-16	10.1016/j.jinsphys.2015.12.003	0	0	0	1	0	0	0	1	0	0	0	USA	1	0	0	0	0	Apis mellifera	Pristine	1	Boscalid, pyraclostrobin	0	1	1	0	Carboximide, strobilurin	n/a	no	0	0	1	0	0	0	1	0	0	0	1	0
284	67	Colin, ME, and Belzunches, LP.	1992	Evidence of Synergy Between Prochloraz and Deltamethrin in Apis Mellifera L - A convenient Biological Approach	Pesticide science	36	2	115-119	10.1002/ps.2780360206	0	0	0	1	0	0	0	0	0	1	0	France	1	0	0	0	0	Apis mellifera	n/a	0	Prochloraz	0	1	0	1	Imidazole	n/a	yes	0	0	0	1	0	1	0	0	0	1	0	0
285	67	Colin, ME, and Belzunches, LP.	1992	Evidence of Synergy Between Prochloraz and Deltamethrin in Apis Mellifera L - A convenient Biological Approach	Pesticide science	36	2	115-119	10.1002/ps.2780360206	0	0	0	1	0	0	0	0	0	1	0	France	1	0	0	0	0	Apis mellifera	n/a	0	Prochloraz, deltamethrin	0	1	0	1	Imidazole	n/a	yes	0	0	0	1	0	1	0	0	0	1	0	0
286	68	Chalvet-Monfray, K, Belzunces, LP, Colin, ME, Fleche, C, Sabatier, P.	1996	Synergy between deltamethrin and prochloraz in bees: Modeling approach	Environmental toxicology and chemistry	15	4	525-234	10.1002/etc.5620150418	1	0	0	1	1	0	0	0	0	1	0	France	1	0	0	0	0	Apis mellifera	-	0	Deltamethrin, prochloraz	0	1	0	1	Imidazole	n/a	yes	0	0	0	1	0	1	0	0	0	1	0	0
287	68	Chalvet-Monfray, K, Belzunces, LP, Colin, ME, Fleche, C, Sabatier, P.	1996	Synergy between deltamethrin and prochloraz in bees: Modeling approach	Environmental toxicology and chemistry	15	4	525-234	10.1002/etc.5620150418	1	0	0	1	1	0	0	0	0	1	0	France	1	0	0	0	0	Apis mellifera	-	0	Prochloraz	0	1	0	1	Imidazole	n/a	yes	0	0	0	1	0	1	0	0	0	1	0	0
288	69	Zhu, Y, Adamczyk, T, Rinderer, T, Yao, J, Danka, R, Luttrell, Gore, J.	2015	Spray toxicity and Risk Potential of 42 Commonly Used Formulations of Row Crop Pesticides to Adult Honey Bees (Hymenoptera: Apidae)	Journal economic entomology	108	6	2640-2647	10.1093/jee/tov269	0	0	0	1	0	0	0	1	0	0	0	USA	1	0	0	0	0	Apis mellifera	n/a	0	Tetraconazole	0	1	1	0	Triazole	n/a	yes	0	0	0	1	0	1	0	0	0	1	0	0
289	69	Zhu, Y, Adamczyk, T, Rinderer, T, Yao, J, Danka, R, Luttrell, Gore, J.	2015	Spray toxicity and Risk Potential of 42 Commonly Used Formulations of Row Crop Pesticides to Adult Honey Bees (Hymenoptera: Apidae)	Journal economic entomology	108	6	2640-2647	10.1093/jee/tov269	0	0	0	1	0	0	0	1	0	0	0	USA	1	0	0	0	0	Apis mellifera	n/a	0	Glyphosate	1	0	1	0	n/a	Phosphonoglycine	yes	0	0	0	1	0	1	0	0	0	1	0	0
290	70	Parker, FD	1987	Further studies on the use of fungicides for control of chalkbrood of the Alfalfa leafcutting bee	Journal of apicultural research	26	3	144-149	10.1080/00218839.1987.11100751	0	0	1	0	0	0	0	1	0	0	0	USA	0	0	0	1	0	Megachile rotundata	Captan	1	Captan	0	1	0	1	Phthalimide	n/a	no	0	0	0	1	0	0	1	0	0	1	0	0
291	70	Parker, FD	1987	Further studies on the use of fungicides for control of chalkbrood of the Alfalfa leafcutting bee	Journal of apicultural research	26	3	144-149	10.1080/00218839.1987.11100751	0	0	1	0	0	0	0	1	0	0	0	USA	0	0	0	1	0	Megachile rotundata	Benomyl	1	Benomyl	0	1	1	0	Benzimidazole	n/a	no	0	0	0	1	0	0	1	0	0	1	0	1
292	71	Tome, HVV, Ramos, GS, Araujo, MF, Santana, WC, Santos, GRS, Guedes, RNC, Maciel, CD, Newland, PL and Oliveira, EE.	2017	Agrochemical synergism imposes higher risk to Neotropical bees than to honeybees	Royal society open science	4	1	n/a	10.1098/rsos.160866	0	0	0	1	0	0	0	0	1	0	0	Brazil	1	0	0	0	1	Apis mellifera	cerconil	1	Thiophanate methyl, chlorothalonil	0	1	1	1	Benzimidazole, chloronitrile	n/a	yes	1	0	0	0	0	1	0	0	0	1	0	0
293	71	Tome, HVV, Ramos, GS, Araujo, MF, Santana, WC, Santos, GRS, Guedes, RNC, Maciel, CD, Newland, PL and Oliveira, EE.	2017	Agrochemical synergism imposes higher risk to Neotropical bees than to honeybees	Royal society open science	4	1	n/a	10.1098/rsos.160866	0	0	0	1	0	0	0	0	1	0	0	Brazil	0	0	0	0	1	Partamona helleri	cerconil	1	Thiophanate methyl, chlorothalonil	0	1	1	1	Benzimidazole, chloronitrile	n/a	yes	1	0	0	0	0	1	0	0	0	1	0	0
294	71	Tome, HVV, Ramos, GS, Araujo, MF, Santana, WC, Santos, GRS, Guedes, RNC, Maciel, CD, Newland, PL and Oliveira, EE.	2017	Agrochemical synergism imposes higher risk to Neotropical bees than to honeybees	Royal society open science	4	1	n/a	10.1098/rsos.160866	0	0	0	1	0	0	0	0	1	0	0	Brazil	1	0	0	0	1	Apis mellifera	cerconil	1	Thiophanate methyl, chlorothalonil, imidacloprid	0	1	1	1	Benzimidazole, chloronitrile	n/a	yes	1	0	0	0	0	1	0	0	0	1	0	0
295	71	Tome, HVV, Ramos, GS, Araujo, MF, Santana, WC, Santos, GRS, Guedes, RNC, Maciel, CD, Newland, PL and Oliveira, EE.	2017	Agrochemical synergism imposes higher risk to Neotropical bees than to honeybees	Royal society open science	4	1	n/a	10.1098/rsos.160866	0	0	0	1	0	0	0	0	1	0	0	Brazil	0	0	0	0	1	Partamona helleri	cerconil	1	Thiophanate methyl, chlorothalonil, imidacloprid	0	1	1	1	Benzimidazole, chloronitrile	n/a	yes	1	0	0	0	0	1	0	0	0	1	0	0
296	71	Tome, HVV, Ramos, GS, Araujo, MF, Santana, WC, Santos, GRS, Guedes, RNC, Maciel, CD, Newland, PL and Oliveira, EE.	2017	Agrochemical synergism imposes higher risk to Neotropical bees than to honeybees	Royal society open science	4	1	n/a	10.1098/rsos.160866	0	0	0	1	0	0	0	0	1	0	0	Brazil	1	0	0	0	1	Apis mellifera	n/a	0	Thiophanate methyl, imidacloprid	0	1	1	0	Benzimidazole	n/a	yes	1	0	0	0	0	1	0	0	0	1	0	0
297	71	Tome, HVV, Ramos, GS, Araujo, MF, Santana, WC, Santos, GRS, Guedes, RNC, Maciel, CD, Newland, PL and Oliveira, EE.	2017	Agrochemical synergism imposes higher risk to Neotropical bees than to honeybees	Royal society open science	4	1	n/a	10.1098/rsos.160866	0	0	0	1	0	0	0	0	1	0	0	Brazil	0	0	0	0	1	Partamona helleri	n/a	0	Thiophanate methyl, imidacloprid	0	1	1	0	Benzimidazole	n/a	yes	1	0	0	0	0	1	0	0	0	1	0	0
298	71	Tome, HVV, Ramos, GS, Araujo, MF, Santana, WC, Santos, GRS, Guedes, RNC, Maciel, CD, Newland, PL and Oliveira, EE.	2017	Agrochemical synergism imposes higher risk to Neotropical bees than to honeybees	Royal society open science	4	1	n/a	10.1098/rsos.160866	0	0	0	1	0	0	0	0	1	0	0	Brazil	1	0	0	0	1	Apis mellifera	n/a	0	Chlorothalonil, imidacloprid	0	1	0	1	Chloronitrile	n/a	yes	1	0	0	0	0	1	0	0	0	1	0	0
299	71	Tome, HVV, Ramos, GS, Araujo, MF, Santana, WC, Santos, GRS, Guedes, RNC, Maciel, CD, Newland, PL and Oliveira, EE.	2017	Agrochemical synergism imposes higher risk to Neotropical bees than to honeybees	Royal society open science	4	1	n/a	10.1098/rsos.160866	0	0	0	1	0	0	0	0	1	0	0	Brazil	0	0	0	0	1	Partamona helleri	n/a	0	Chlorothalonil, imidacloprid	0	1	0	1	Chloronitrile	n/a	yes	1	0	0	0	0	1	0	0	0	1	0	0
300	71	Tome, HVV, Ramos, GS, Araujo, MF, Santana, WC, Santos, GRS, Guedes, RNC, Maciel, CD, Newland, PL and Oliveira, EE.	2017	Agrochemical synergism imposes higher risk to Neotropical bees than to honeybees	Royal society open science	4	1	n/a	10.1098/rsos.160866	0	0	0	1	0	0	0	0	1	0	0	Brazil	1	0	0	0	1	Apis mellifera	cerconil	1	Thiophanate methyl, chlorothalonil, deltamethin	0	1	1	1	Benzimidazole, chloronitrile	n/a	yes	1	0	0	0	0	1	0	0	0	1	0	0
301	71	Tome, HVV, Ramos, GS, Araujo, MF, Santana, WC, Santos, GRS, Guedes, RNC, Maciel, CD, Newland, PL and Oliveira, EE.	2017	Agrochemical synergism imposes higher risk to Neotropical bees than to honeybees	Royal society open science	4	1	n/a	10.1098/rsos.160866	0	0	0	1	0	0	0	0	1	0	0	Brazil	0	0	0	0	1	Partamona helleri	cerconil	1	Thiophanate methyl,chlorothalonil, deltamethin	0	1	1	1	Benzimidazole, chloronitrile	n/a	yes	1	0	0	0	0	1	0	0	0	1	0	0
302	71	Tome, HVV, Ramos, GS, Araujo, MF, Santana, WC, Santos, GRS, Guedes, RNC, Maciel, CD, Newland, PL and Oliveira, EE.	2017	Agrochemical synergism imposes higher risk to Neotropical bees than to honeybees	Royal society open science	4	1	n/a	10.1098/rsos.160866	0	0	0	1	0	0	0	0	1	0	0	Brazil	1	0	0	0	1	Apis mellifera	n/a	0	Thiophanate methyl, deltamethrin	0	1	1	0	Benzimidazole	n/a	yes	1	0	0	0	0	1	0	0	0	1	0	0
303	71	Tome, HVV, Ramos, GS, Araujo, MF, Santana, WC, Santos, GRS, Guedes, RNC, Maciel, CD, Newland, PL and Oliveira, EE.	2017	Agrochemical synergism imposes higher risk to Neotropical bees than to honeybees	Royal society open science	4	1	n/a	10.1098/rsos.160866	0	0	0	1	0	0	0	0	1	0	0	Brazil	0	0	0	0	1	Partamona helleri	n/a	0	Thiophanate methyl, deltamethrin	0	1	1	0	Benzimidazole	n/a	yes	1	0	0	0	0	1	0	0	0	1	0	0
304	71	Tome, HVV, Ramos, GS, Araujo, MF, Santana, WC, Santos, GRS, Guedes, RNC, Maciel, CD, Newland, PL and Oliveira, EE.	2017	Agrochemical synergism imposes higher risk to Neotropical bees than to honeybees	Royal society open science	4	1	n/a	10.1098/rsos.160866	0	0	0	1	0	0	0	0	1	0	0	Brazil	1	0	0	0	1	Apis mellifera	n/a	0	Chlorothalonil, deltamethrin	0	1	0	1	Chloronitrile	n/a	yes	1	0	0	0	0	1	0	0	0	1	0	0
305	71	Tome, HVV, Ramos, GS, Araujo, MF, Santana, WC, Santos, GRS, Guedes, RNC, Maciel, CD, Newland, PL and Oliveira, EE.	2017	Agrochemical synergism imposes higher risk to Neotropical bees than to honeybees	Royal society open science	4	1	n/a	10.1098/rsos.160866	0	0	0	1	0	0	0	0	1	0	0	Brazil	0	0	0	0	1	Partamona helleri	n/a	0	Chlorothalonil, deltamethrin	0	1	0	1	Chloronitrile	n/a	yes	1	0	0	0	0	1	0	0	0	1	0	0
306	72	Abraham, J, Benhotons, GS, Krampah, I, Tagba, J, Amissah, C, Abraham, JD.	2018	Commercially forumalted glyphosate can kill non-target pollinator bees under laboratory conditions	Entomologia experimentalis et applicata	166	8	695-702	10.1111/eea.12694	0	0	0	1	0	0	1	0	0	0	0	Ghana	1	0	0	0	1	Apis mellifera	Sunphosphate 360 SL	1	Glyphosate	1	0	1	0	n/a	Phosphonoglycine	yes	0	0	0	1	0	0	1	0	0	1	0	0
307	72	Abraham, J, Benhotons, GS, Krampah, I, Tagba, J, Amissah, C, Abraham, JD.	2018	Commercially forumalted glyphosate can kill non-target pollinator bees under laboratory conditions	Entomologia experimentalis et applicata	166	8	695-702	10.1111/eea.12694	0	0	0	1	0	0	1	0	0	0	0	Ghana	0	0	0	0	1	Hypotrigona ruspolii	Sunphosphate 360 SL	1	Glyphosate	1	0	1	0	n/a	Phosphonoglycine	yes	0	0	0	1	0	0	1	0	0	1	0	0
308	73	Artz, DR, and Pitts-Singer, TL.	2015	Effects of fungicide and adjuvant sprays on nesting behaviour in two managed solitary bees, Osmia lignaria and Megachile rotundata	PLOS one	10	8	n/a	10.1371/journ/al.pone.0135688	0	0	1	0	0	0	0	1	0	0	0	USA	0	0	1	0	0	Osmia lignaria	Rovral 4F	1	Iprodione	0	1	0	1	Dicarboximide	n/a	n/a	0	0	0	1	0	0	1	0	0	1	0	0
309	73	Artz, DR, and Pitts-Singer, TL.	2015	Effects of fungicide and adjuvant sprays on nesting behaviour in two managed solitary bees, Osmia lignaria and Megachile rotundata	PLOS one	10	8	n/a	10.1371/journ/al.pone.0135688	0	0	1	0	0	0	0	1	0	0	0	USA	0	0	0	1	0	Megachile rotundata	Pristine	1	Pyraclostrobin, boscalid	0	1	1	0	Strobilurin, carboximide	n/a	n/a	0	0	0	0	0	0	1	0	0	1	0	0
310	74	Faita, MR, Oliveira, EDM, Junior, VVA, Orth, AI, Nodari, RO.	2017	Changes in hypopharyngeal glands of nurse bees (Apis mellifera) induced by pollen-containing sublethal doses of the herbicide Roundup	Chemosphere	211	n/a	566-572	10.1016/j.chemosphere.2018.07.189	0	0	0	0	1	0	0	0	1	0	0	Brazil	1	0	0	0	0	Apis mellifera	Round up	1	Glyphosate	1	0	1	0	n/a	Phosphonoglycine	no	0	0	1	0	0	0	1	0	0	0	1	0
311	75	Balbuena, MS, Tison, L, Hahn, ML, Greggers, U, Menzel, R, and Farina, WM.	2015	Effects of sublethal doses of glyphosate on honeybee navigation	Journal of experimental Biology	218	17	2799-2805	10.1242/jeb.117291	0	1	0	0	0	0	0	0	0	1	0	Germany	1	0	0	0	0	Apis mellifera	n/a	0	Glyphosate	1	0	1	0	n/a	Phosphonoglycine	yes	1	0	0	0	0	1	0	0	0	1	0	0
312	76	Boehme, F, Bischoff, G, Zebitz, CPW, Rosenkranz, P, Wallner, K.	2017	Chronic exposure of honey bees, apis mellifera (Hymenoptera: Apidae), to a pesticide mixture in realistic field exposure rates	Apidologie	48	3	353-363	10.1007/s13592-016-0479-x	0	1	0	0	0	0	0	0	0	1	0	Germany	1	0	0	0	0	Apis mellifera	n/a	0	Acetamprid, azoxystrobin, boscalid, carbendazim, dimethenamid-P, dimoxystrobin, methiocarb, prosulfocarb, pyraclostrobin, tau- fluvalinate, tebuconazole, thiacloprid, triadimenol	1	1	1	1	Strobilurin, carboximide, benzimidazole, triazole	Chloroacetamide, thiocarbamate	yes	1	0	0	0	0	0	1	0	1	1	0	0
313	77	Elliot, RH, Cmiralova, D, and Wellington, WG.	1979	Olfactory repellency of herbicides to foraging honey bees (Hymenoptera: Apidae)	The Canadian entomologist	111	10	1131-1135	10.4039/Ent1111131-10	0	0	1	0	0	0	0	1	0	0	0	Canada	1	0	0	0	0	Apis mellifera	n/a	0	2, 4, 5- tri-chlorophenoxyacetic acid	1	0	1	0	n/a	Chlorophenoxy acid	yes	1	0	0	0	0	1	0	0	0	1	0	0
314	77	Elliot, RH, Cmiralova, D, and Wellington, WG.	1979	Olfactory repellency of herbicides to foraging honey bees (Hymenoptera: Apidae)	The Canadian entomologist	111	10	1131-1135	10.4039/Ent1111131-10	0	0	1	0	0	0	0	1	0	0	0	Canada	1	0	0	0	0	Apis mellifera	n/a	0	2, 4, -dichlorophenoxyacetic acid	1	0	1	0	n/a	Alkylchlorophenoxy	yes	1	0	0	0	0	1	0	0	0	1	0	0
315	77	Elliot, RH, Cmiralova, D, and Wellington, WG.	1979	Olfactory repellency of herbicides to foraging honey bees (Hymenoptera: Apidae)	The Canadian entomologist	111	10	1131-1135	10.4039/Ent1111131-10	0	0	1	0	0	0	0	1	0	0	0	Canada	1	0	0	0	0	Apis mellifera	n/a	0	4-2,4-dichlorophenoxy butyric acid	1	0	1	0	n/a	Aryloxyalkanoic acid	yes	1	0	0	0	0	1	0	0	0	1	0	0
316	77	Elliot, RH, Cmiralova, D, and Wellington, WG.	1979	Olfactory repellency of herbicides to foraging honey bees (Hymenoptera: Apidae)	The Canadian entomologist	111	10	1131-1135	10.4039/Ent1111131-10	0	0	1	0	0	0	0	1	0	0	0	Canada	1	0	0	0	0	Apis mellifera	n/a	0	Monuron	1	0	1	0	n/a	Phenylurea	yes	1	0	0	0	0	1	0	0	0	1	0	0
317	77	Elliot, RH, Cmiralova, D, and Wellington, WG.	1979	Olfactory repellency of herbicides to foraging honey bees (Hymenoptera: Apidae)	The Canadian entomologist	111	10	1131-1135	10.4039/Ent1111131-10	0	0	1	0	0	0	0	1	0	0	0	Canada	1	0	0	0	0	Apis mellifera	n/a	0	Linuron	1	0	1	0	n/a	Urea	yes	1	0	0	0	0	1	0	0	0	1	0	0
318	77	Elliot, RH, Cmiralova, D, and Wellington, WG.	1979	Olfactory repellency of herbicides to foraging honey bees (Hymenoptera: Apidae)	The Canadian entomologist	111	10	1131-1135	10.4039/Ent1111131-10	0	0	1	0	0	0	0	1	0	0	0	Canada	1	0	0	0	0	Apis mellifera	n/a	0	Picloram	1	0	1	0	n/a	Pyridine compound	yes	1	0	0	0	0	1	0	0	0	1	0	0
319	77	Elliot, RH, Cmiralova, D, and Wellington, WG.	1979	Olfactory repellency of herbicides to foraging honey bees (Hymenoptera: Apidae)	The Canadian entomologist	111	10	1131-1135	10.4039/Ent1111131-10	0	0	1	0	0	0	0	1	0	0	0	Canada	1	0	0	0	0	Apis mellifera	n/a	0	Paraquat	1	0	0	1	n/a	Bipyridylium	yes	1	0	0	0	0	1	0	0	0	1	0	0
320	78	Mengoni Gonalons, C, and Farina,WM	2018	Impaired associative learning after chronic exposure to pesticides in young adult honey bees	Journal of experimental biology	221	7	n/a	10.1242/jeb.176644	0	0	0	1	0	0	0	0	1	0	0	Argentina	1	0	0	0	0	Apis mellifera	n/a	0	Glyphosate	1	0	1	0	n/a	Phosphonoglycine	yes	1	0	0	0	0	0	1	0	0	1	0	0
321	78	Mengoni Gonalons, C, and Farina,WM	2018	Impaired associative learning after chronic exposure to pesticides in young adult honey bees	Journal of experimental biology	221	7	n/a	10.1242/jeb.176644	0	0	0	1	0	0	0	0	1	0	0	Argentina	1	0	0	0	0	Apis mellifera	n/a	0	Glyphosate, imidacloprid	1	0	1	0	n/a	Phosphonoglycine	yes	1	0	0	0	0	0	1	0	0	1	0	0
322	79	Steffan, SA, Dharampal, PS, Diaz-Garcia, L, Currie, CR, Zalapa, J, and Hittinger CT.	2017	Emprical, metagenomic, and computational techniques illimunate the mechanisms by which fungicides compromise bee health	Journal of experimental biology	n/a	128	n/a	10.3791/54631	0	0	0	0	1	0	0	1	0	0	0	USA	0	1	0	0	0	Bombus impatiens	-	0	Chlorothalonil	0	1	0	1	Chloronitrile	n/a	yes	0	0	0	1	0	0	1	0	1	0	0	0
323	79	Steffan, SA, Dharampal, PS, Diaz-Garcia, L, Currie, CR, Zalapa, J, and Hittinger CT.	2017	Emprical, metagenomic, and computational techniques illimunate the mechanisms by which fungicides compromise bee health	Journal of experimental biology	n/a	128	n/a	10.3791/54631	0	0	0	0	1	0	0	1	0	0	0	USA	0	1	0	0	0	Bombus impatiens	-	0	Azoxystrobin, propiconazole	0	1	1	0	Triazole	n/a	yes	0	1	0	0	0	0	1	0	0	0	0	0
324	80	Wang, K, Fan, RL, Ji, WN, Zhang, WW, Chen, -M, Wang, Sm Yin, L, Gao, FC, Chen, GH, and Ji, T	2017	Transcriptome analysis of newly emerged honeybees exposure to sublethal carbendazim during larval stage	Frontiers in genetics	9	n/a	n/a	10.3389/fgene.2018.00426	0	0	0	1	0	1	0	0	0	0	0	China	1	0	0	0	0	Apis mellifera	n/a	0	Carbendazim	0	1	1	0	Benzimidazole	n/a	yes	1	0	0	0	0	0	1	0	0	0	1	0
325	81	Domingues, CEC, Abdalla, FC, Balsamo, PJ, Pereira, BVR, Hausen, MDA, Costa, MJ, Silva-Zacarin, ECM.	2017	Thiamethoxam and Picoxystrobin Reduce the Survival and Overload the Hepato-Nephrocitic System of the Africanized Honey Bee	Chemosphere	186	n/a	994-1005	10.1016/j.chemosphere.2017.07.133	0	0	0	1	0	0	0	0	1	0	0	Brazil	1	0	0	0	0	Apis mellifera	n/a	0	Picoxystrobin	0	1	1	0	Strobilurin	n/a	yes	1	0	0	0	0	0	1	0	0	1	1	0
326	81	Domingues, CEC, Abdalla, FC, Balsamo, PJ, Pereira, BVR, Hausen, MDA, Costa, MJ, Silva-Zacarin, ECM.	2017	Thiamethoxam and Picoxystrobin Reduce the Survival and Overload the Hepato-Nephrocitic System of the Africanized Honey Bee	Chemosphere	186	n/a	994-1005	10.1016/j.chemosphere.2017.07.133	0	0	0	1	0	0	0	0	1	0	0	Brazil	1	0	0	0	0	Apis mellifera	n/a	0	Picoxystrobin	0	1	1	0	Strobilurin	n/a	yes	1	0	0	0	0	0	1	0	0	1	1	0
327	82	Sgolastra, F, Blasioli, S, Renzi, T, Tosi, S, Medrzycki, P, Molowny-Horas, R, Porrini, C, Braschi, I.	2018	Lethal effects of Cr(lll) alone and in combination with propiconazole and clothianidin in honey bees	Chemosphere	186	n/a	994-1005	10.1016/j.chemosphere.2017.07.133	0	0	0	1	0	0	0	0	0	1	0	Italy	1	0	0	0	0	Apis mellifera	-	0	Propiconazole	0	1	1	0	Triazole	n/a	yes	1	0	0	0	0	1	0	0	0	1	0	0
328	82	Sgolastra, F, Blasioli, S, Renzi, T, Tosi, S, Medrzycki, P, Molowny-Horas, R, Porrini, C, Braschi, I.	2018	Lethal effects of Cr(lll) alone and in combination with propiconazole and clothianidin in honey bees	Chemosphere	186	n/a	994-1005	10.1016/j.chemosphere.2017.07.133	0	0	0	1	0	0	0	0	0	1	0	Italy	1	0	0	0	0	Apis mellifera	-	0	Propiconazole, clothianidin	0	1	1	0	Triazole	n/a	yes	1	0	0	0	0	1	0	0	0	1	0	0
329	82	Sgolastra, F, Blasioli, S, Renzi, T, Tosi, S, Medrzycki, P, Molowny-Horas, R, Porrini, C, Braschi, I.	2018	Lethal effects of Cr(lll) alone and in combination with propiconazole and clothianidin in honey bees	Chemosphere	186	n/a	994-1005	10.1016/j.chemosphere.2017.07.133	0	0	0	1	0	0	0	0	0	1	0	Italy	1	0	0	0	0	Apis mellifera	-	0	Propiconazole, chromium	0	1	1	0	Triazole	n/a	yes	1	0	0	0	0	1	0	0	0	1	0	0
330	82	Sgolastra, F, Blasioli, S, Renzi, T, Tosi, S, Medrzycki, P, Molowny-Horas, R, Porrini, C, Braschi, I.	2018	Lethal effects of Cr(lll) alone and in combination with propiconazole and clothianidin in honey bees	Chemosphere	186	n/a	994-1005	10.1016/j.chemosphere.2017.07.133	0	0	0	1	0	0	0	0	0	1	0	Italy	1	0	0	0	0	Apis mellifera	-	0	Propiconazole, chromium, clothianidin	0	1	1	0	Triazole	n/a	yes	1	0	0	0	0	1	0	0	0	1	0	0
331	83	Helmer, HS, Kerbaol, A, Aras, P, Jumarie, C, Boily, M.	2015	Effects of realistic doses of atrazine, metolachlor, and glyphosate on lipid peroxidation and diet-derived antio-idants in caged honey bees (Apis mellifera)	Environmental science and pollution research	22	11	8010-8021	10.1007/s11356-014-2879-7	0	0	0	1	0	0	0	1	0	0	0	Canada	1	0	0	0	0	Apis mellifera	-	0	Metolachlor	1	0	1	0	n/a	Chloroacetamide	yes	1	0	0	0	0	0	1	0	0	1	1	0
332	83	Helmer, HS, Kerbaol, A, Aras, P, Jumarie, C, Boily, M.	2015	Effects of realistic doses of atrazine, metolachlor, and glyphosate on lipid peroxidation and diet-derived antio-idants in caged honey bees (Apis mellifera)	Environmental science and pollution research	22	11	8010-8021	10.1007/s11356-014-2879-7	0	0	0	1	0	0	0	1	0	0	0	Canada	1	0	0	0	0	Apis mellifera	-	0	Atrazine	1	0	1	0	n/a	Triazine	yes	1	0	0	0	0	0	1	0	0	1	1	0
333	83	Helmer, HS, Kerbaol, A, Aras, P, Jumarie, C, Boily, M.	2015	Effects of realistic doses of atrazine, metolachlor, and glyphosate on lipid peroxidation and diet-derived antio-idants in caged honey bees (Apis mellifera)	Environmental science and pollution research	22	11	8010-8021	10.1007/s11356-014-2879-7	0	0	0	1	0	0	0	1	0	0	0	Canada	1	0	0	0	0	Apis mellifera	-	0	Glyphosate	1	0	1	0	n/a	Phosphonoglycine	yes	1	0	0	0	0	0	1	0	0	1	1	0
334	84	Herbert, LT, Vazquez, DE, Arenas, A, and Farina, WM.	2014	Effects of field-realistic doses of glyphosate on honeybee appetitive behaviour	Journal of experimental biology	8	3	51-54	n/a	0	0	0	1	0	0	0	0	1	0	0	Argentina	1	0	0	0	0	Apis mellifera	n/a	0	Glyphosate	1	0	1	0	n/a	Phosphonoglycine	yes	1	0	0	0	0	0	1	0	0	1	0	0
335	85	Simon-Delso, San Martin, G, Bruneau, E, and Hautier, L	2018	Time to death approach to reveal chronic and cumulative toxicity of a fungicide for honeybees not revealed with the standard 10 day test	Scientific reports	8	3	51-54	n/a	0	0	0	1	0	0	0	0	0	1	0	Belgium	1	0	0	0	0	Apis mellifera	Cantus	1	Boscalid	0	1	1	0	Carboximide	n/a	yes	1	0	0	0	0	0	1	0	0	1	0	0
336	86	Huntzinger, CI, James, RR, Bosch, J, Kemp, WP.	2008	Fungicide tests on adult alfalfa leafcutting bees (Hymenoptera : Megachilidae)	Journal of economic entomology	101	4	1088-1094	10.1603/0022-0493(2008)101[1088:FTOAAL]2.0.CO;2	0	0	0	1	0	0	0	1	0	0	0	USA	0	0	0	1	0	Megachile rotundata	Benlate 50 WP	1	Benomyl	0	1	1	0	Benzimidazole	n/a	yes	1	0	0	1	0	1	1	0	0	1	0	0
337	86	Huntzinger, CI, James, RR, Bosch, J, Kemp, WP.	2008	Fungicide tests on adult alfalfa leafcutting bees (Hymenoptera : Megachilidae)	Journal of economic entomology	101	4	1088-1094	10.1603/0022-0493(2008)101[1088:FTOAAL]2.0.CO;2	0	0	0	1	0	0	0	1	0	0	0	USA	0	0	0	1	0	Megachile rotundata	Captan	1	Captan	0	1	0	1	Phthalimide	n/a	yes	1	0	0	1	0	1	1	0	0	1	0	0
338	86	Huntzinger, CI, James, RR, Bosch, J, Kemp, WP.	2008	Fungicide tests on adult alfalfa leafcutting bees (Hymenoptera : Megachilidae)	Journal of economic entomology	101	4	1088-1094	10.1603/0022-0493(2008)101[1088:FTOAAL]2.0.CO;2	0	0	0	1	0	0	0	1	0	0	0	USA	0	0	0	1	0	Megachile rotundata	Orbit	1	Propiconazole	0	1	1	0	Triazole	n/a	yes	1	0	0	1	0	1	1	0	0	1	0	0
339	86	Huntzinger, CI, James, RR, Bosch, J, Kemp, WP.	2008	Fungicide tests on adult alfalfa leafcutting bees (Hymenoptera : Megachilidae)	Journal of economic entomology	101	4	1088-1094	10.1603/0022-0493(2008)101[1088:FTOAAL]2.0.CO;2	0	0	0	1	0	0	0	1	0	0	0	USA	0	0	0	1	0	Megachile rotundata	Rovral	1	Iprodione	0	1	0	1	Dicarboximide	n/a	yes	1	0	0	1	0	1	1	0	0	1	0	0
340	87	Parker, FD	1988	Influence of Wood, Paper, And Plastic Nesting Units On Efficacy of 3 Candidate Fungicides for Control of Chalkbrood in the Alfalfa Leafcutting Bee (Hymenoptera, Megachilidae)	Journal of economic entomology	81	3	789-795	10.1093/jee/81.3.789	0	1	0	0	0	0	0	1	0	0	0	USA	0	0	0	1	0	Megachile rotundata	Botran	1	2,6-dichloro-4-nitroaniline	0	1	0	1	Chlorophenyl	n/a	n/a	0	0	0	1	0	0	1	0	0	1	0	1
341	87	Parker, FD	1988	Influence of Wood, Paper, And Plastic Nesting Units On Efficacy of 3 Candidate Fungicides for Control of Chalkbrood in the Alfalfa Leafcutting Bee (Hymenoptera, Megachilidae)	Journal of economic entomology	81	3	789-796	10.1093/jee/81.3.790	0	1	0	0	0	0	0	1	0	0	0	USA	0	0	0	1	0	Megachile rotundata	Captan	1	Captan	0	1	0	1	Phthalimide	n/a	n/a	0	0	0	1	0	0	1	0	0	1	0	1
342	87	Parker, FD	1988	Influence of Wood, Paper, And Plastic Nesting Units On Efficacy of 3 Candidate Fungicides for Control of Chalkbrood in the Alfalfa Leafcutting Bee (Hymenoptera, Megachilidae)	Journal of economic entomology	81	3	789-797	10.1093/jee/81.3.791	0	1	0	0	0	0	0	1	0	0	0	USA	0	0	0	1	0	Megachile rotundata	DPX	1	Carbendazim	0	1	1	0	Bendimidazole	n/a	n/a	0	0	0	1	0	0	1	0	0	1	0	1
343	88	Rasuli, F, Rafie, JN, Sadeghi, A.	2017	Acute contact toxicity of six pesticides in honeybees (Apis mellifera meda) in Iran	Journal of apicultural science	61	1	29-36	10.1515/jas-2017-0003	0	0	0	1	0	1	0	0	0	0	0	Iran	1	0	0	0	0	Apis mellifera	Bordeaux Fix	1	Bordeaux mixture	0	1	0	1	Inorganic compound	n/a	no	0	0	0	1	0	1	0	0	0	1	0	0
344	88	Rasuli, F, Rafie, JN, Sadeghi, A.	2017	Acute contact toxicity of six pesticides in honeybees (Apis mellifera meda) in Iran	Journal of apicultural science	61	1	29-36	10.1515/jas-2017-0003	0	0	0	1	0	1	0	0	0	0	0	Iran	1	0	0	0	0	Apis mellifera	Cupravit	1	Copper oxychloride	0	1	0	1	Inorganic compound	n/a	no	0	0	0	1	0	1	0	0	0	1	0	0
345	89	Ladurner, E, Bosch, J, Kemp, WP. and Maini, S.	2005	Assessing delayed and acute toxicity of five formulated fungicides to Osmia lignaria Say and Apis mellifera	Apidologie	36	3	449-460	10.1051/apido:2005032	0	0	0	1	0	0	0	0	0	1	3	Italy	1	0	1	0	0	Apis mellifera, Osmia lignaria	Benlate	1	Benomyl	0	1	1	0	Benzimidazole	n/a	no	1	0	0	1	0	1	1	0	0	1	0	0
346	89	Ladurner, E, Bosch, J, Kemp, WP. and Maini, S.	2005	Assessing delayed and acute toxicity of five formulated fungicides to Osmia lignaria Say and Apis mellifera	Apidologie	36	3	449-460	10.1051/apido:2005032	0	0	0	1	0	0	0	0	0	1	4	Italy	1	0	1	0	0	Apis mellifera, Osmia lignaria	Captam	1	Captan	0	1	0	1	Phthalimide	n/a	no	1	0	0	1	0	1	1	0	0	1	0	0
347	89	Ladurner, E, Bosch, J, Kemp, WP. and Maini, S.	2005	Assessing delayed and acute toxicity of five formulated fungicides to Osmia lignaria Say and Apis mellifera	Apidologie	36	3	449-460	10.1051/apido:2005032	0	0	0	1	0	0	0	0	0	1	2	Italy	1	0	1	0	0	Apis mellifera, Osmia lignaria	Orbit	1	Propiconazole	0	1	1	0	Triazole	n/a	no	1	0	0	1	0	1	1	0	0	1	0	0
348	89	Ladurner, E, Bosch, J, Kemp, WP. and Maini, S.	2005	Assessing delayed and acute toxicity of five formulated fungicides to Osmia lignaria Say and Apis mellifera	Apidologie	36	3	449-460	10.1051/apido:2005032	0	0	0	1	0	0	0	0	0	1	1	Italy	1	0	1	0	0	Apis mellifera, Osmia lignaria	Rovral	1	Iprodione	0	1	0	1	Dicarboximide	n/a	no	1	0	0	1	0	1	1	0	0	1	0	0
349	89	Ladurner, E, Bosch, J, Kemp, WP. and Maini, S.	2005	Assessing delayed and acute toxicity of five formulated fungicides to Osmia lignaria Say and Apis mellifera	Apidologie	36	3	449-460	10.1051/apido:2005032	0	0	0	1	0	0	0	0	0	1	0	Italy	1	0	1	0	0	Apis mellifera, Osmia lignaria	Trilogy	1	Neem oil	0	1	1	0	Vegetable oil	n/a	no	1	0	0	1	0	1	1	0	0	1	0	0
[truncated: 19 more columns]
