# Supplementary material for: Fungicides, herbicides and bees: A systematic review of existing research and methods
Source: PLoS One. 2019 Dec 10;14(12):e0225743. doi: 10.1371/journal.pone.0225743 (PMC6903747; doi:10.1371/journal.pone.0225743)
Supplement: S3 Table — (XLSX) [file pone.0225743.s004.xlsx]

## Sheet: Sheet1
Table. A summary of the main findings of each paper included within the review, as reported by the authors in the abstract.
Ref no.	Reference, (Author)	Reference (Year)	Reference (Title)	Reference (Journ/al)	Vol	Issue	Page no.	DOI	Summary of main finding (from abstract)
1	Prado, A, Pioz, M, Vidau, C, Requier, F, Jury, M, Crauser, D, Brunet, J, Conte, YL, and Alaux, C.	2019	Exposure to pollen-bound pesticide mixtures induces longer-lived but less efficient honey bees	Science of the total environment	650	1	1250-1260	10.1016/j.scitotenv.2018.09.102	Early life exposure to pesticide mixtures result in longer longevity but slower and less efficient bees.
2	Han, W, Wang, Y, Gao, J, Wang, S, Zhao, S, Liu, J, Zhong, Y, and Zhao, D.	2018	Acute toxicity and sublethal effects of myclobutanil on respiration, flight and detoxification enzymes in Apis cerana cerana	Pesticide biochemistry and physiology	147	1	133-138	10.1016/j.pestbp.2017.11.001	Myclobutanil significantly reduces respiration rate of workers and has moderate toxicity via contact and oral exposure as well as differential effects to detoxification enzymes.
3	de Mattos, IM, Soares, AEE, and Tarpy, DR.	2018	Mitigating effects of pollen during paraquat exposure on gene expression and pathogen prevalence in A. mellifera L.	Ecotoxicology	27	1	32-44	10.1007/s10646-017-1868-2	Paraquat leads to changes in specific antioxidant and detoxification-related gene expression and an increase of pathogen titers. Pollen may mitigate effects.
4	Dai, P, Yan, Z, Ma, S, Yang, Y, Wang, Q, Hou, C, Wu, Y, Liu, Y, and Diao, Q.	2018	The herbicide glyphosate negatively affects midgut bacterial communities and survival of honeybee during larvae reared in vitro	Journal of agricultural and food chemistry	66	29	7786-7793	10.1021/acs.jafc.8b02212	Glyphosate has effects on brood survival and larval weight at some concentrations, but no effect on developmental rate. There are changes to species diversity and richness of intestinal bacteria at the highest concentration tested.
5	Manning, P, Ramanaidu, K, and Cutler, GC.	2017	Honey bee survival is affected by interactions between field-relevant rates of fungicides and insecticides used in apple and blueberry production	FACETS	2	2	910-918	10.1139/facets-2017-0025	Various fungicides differentially potentiate insecticide toxicity to bees.
6	Raimets, R, Karise, RMM, Kaart, T, Ponting, S, Song, J, and Cresswell, JE.	2018	Synergistic interactions between a variety of insecticides and an ergosterol biosynthesis inhibitor fungicide in dietary exposures of bumble bees (Bombus terrestris L.)	Pest management science	74	3	541-546	10.1002/ps.4756	Imazalil synergizes the toxicity of some insecticides tested, but not all.
7	Migdal, P, Roman, A, Popiela-Pleban, E, Kowalska-Góralksa, M, and Opaliński, S.	2018	The impact of selected pesticides on honey bees	Polish journal of environmental studies	27	2	787-792	10.15244/pjoes/74154	Some significant effects on fungicides, herbicides and insecticides on bee behaviour and accumulation of trace elements.
8	Sgolastra, F, Arnan, X, Cabbri, R, Isani, G, Medrzycki, P, Teper, D, and Bosch, J.	2018	Combined exposure to sublethal concentrations of an insecticide and a fungicide affect feeding, ovary development and longevity in a solitary bee.	Proceedings of the royal society B - Biological sciences	285	1885	20180887	10.1098/rspb.2018.0887	Exposure to a mixture of clothianidin and propiconazole alters feeding, ovary development and longevity.
9	Vázquez, DE, Ilina, N, Pagano, EA, Zavala, JA, and Farina, WM.	2018	Glyphosate affects the larval development of honey bees depending on the susceptibility of colonies	PloS ONE	13	10	e0205074	10.1371/journ/al.pone.0205074	Variable effects of glyphosate on larval development and transcription of specific immune and detoxification genes.
10	Motta, EVS, Raymann, K, and Moran, NA.	2018	Glyphosate perturbs the gut microbiota of honey bees	Proceedings of the national academy of sciences of the United States of America	115	41	10305-10310	10.1073/pn/as.1803880115	Glyphosate can have effects on beneficial gut microbiota which may have implications for bee health.
11	DeGrandi-Hoffman, G, Corby-Harris, V, DeJong, E.W, Chambers, M, and Hidalgo, G.	2017	Honey bee gut microbial communities are robust to the fungicide Pristine consumed in pollen.	Apidologie	48	3	340-352	10.1007/s13592-016-0478-y	Dose-dependent effects of the fungicide Pristine® on gut microbial communities.
12	Robinson, A, Hesketh, H, Lahive, E, Horton, AA, Svendsen, C, Rortais, A, Lou Dorne, J, Baas, J, Heard, MS, and Spurgeon, DJ.	2017	Comparing bee species responses to chemical mixtures: Common response patterns?	PloS ONE	12	6	e0176289	10.1371/journ/al.pone.0176289	Mixed toxicity of fungicide-insecticide combinations.
13	Jumarie, C, Aras, P, and Boily, M.	2017	Mixtures of herbicides and metals affect the redox system of honey bees.	Chemosphere	168	n/a	163-170	10.1016/j.chemosphere.2016.10.056	Different herbicide-metal combinations may affect metabolism.
14	Sgolastra, F, Medrzycki, P, Bortolotti, L, Renzi, MT, Tosi, S, Bogo, G, Teper, D, Porrini, C, Molowny-Horas, R,and Bosch, J.	2017	Synergistic mortality between a neonicotinoid insecticide and an ergosterol-biosynthesis-inhibiting fungicide in 3 bee species.	Pest management science	73	6	1236-1243	10.1002/ps.4449	Synergistic mortality found as a result of combined exposure to propiconazole and clothianidin.
15	Simon-Delso, N, San Martin, G, Bruneau, E, Hautier, L, and Medrzycki, P.	2017	Toxicity assessment on honeybee larvae of a repeated exposition of a systemic fungicide boscalid	Bulletin of insectology	70	1	83-89	n/a	NOED and LD50 values of boscalid determined for exposure at larval stage.
16	Liao, L, Wu, W, and Berenbaum, MR.	2017	Behavioural responses of honey bees (Apis mellifera) to natural and synthetic xenobiotics in food.	Scientific reports	7	n/a	15924	10.1038/s41598-017-15066-5	At specific concentrations, bees preferred glyphosate and chlorothalonil compared to other pesticides.
17	Syromyatknikov, MY, Kokina, AV, Lopatin, AV, Starkov, AA, and Popov, VN.	2017	Evaluation of the toxicity of fungicides to flight muscle mitochondrioa of bumblebee (Bombus terrestris L.)	Pesticide biochemistry and physiology	135	n/a	41-46	10.1016/j.pestbp.2016.06.007	Four fungicides affect mitrochondrial respiration through various mechanisms.
18	Mao, W, Schuler, MA, and Berenbaum, MR.	2017	Disruption of quercetin metabolism by fungicide affects energy production in honey bees (Apis mellifera)	Proceedings of the national academy of Sciences of the United States of America	114	10	2538-2543	10.1073/pn/as.1614864114	Myclobutanil effects quercetin metabolism, thoracic ATP levels and mitochondrion-relates gene expression.
19	Cizelj, I, Glavan, G, Bozic, J, Oven, I, Mrak, V, and Narat, M.	2016	Prochloraz and coumaphos induce different gene expression patterns in three developmental stages of the Carniolan honey bee (Apis mellifera carnica Pollmann)	Pesticide biochemistry and physiology	128	n/a	68-75	10.1016/j.pestbp.2015.09.015	Prochloraz and a combination of coumaphos and prochloraz have impacts on the molecular immune response which differs depending on developmental stage.
20	Rasuli, F, Rafie, JN, Sadeghi, A.	2015	The acute oral toxicity of commonly used pesticides in Iran, to honeybees (Apis mellifera meda)	Journal of apiculture science	59	1	17-26	10.1515/JAS-2015-0007	Copper oxychloride had low acute oral toxicity to bees. Bordeaux mixture is safe to use around honey bees.
21	Hesketh, H, Lahive, E, Horton, AA, Robinson, AG, Svendsen, C, Rortais, A, Dorne, JL, Baas, J, Spurgeon, DJ, and Heard, MS.	2016	Extending standard testing period in honeybees to predict lifespan impacts of pesticides and heavy metals using dynamic energy budget modelling.	Scientific reports	6	n/a	37655	10.1038/srep37655	Bees were least sensitive to prothioconazole and 2,4-dichlorophenoxyacetic acid compared to other pesticides tested.
22	Bernauer, OM, Gaines-Day, HR, and Steffan, SA.	2015	Colonies of Bumble Bees ( Bombus impatiens) Produce Fewer Workers, Less Bee Biomass, and Have Smaller Mother Queens Following Fungicide Exposure.	INSECTS	6	2	478-488	10.3390/insects6020478	Chlorothalonil exposed bee colonies had less workers, lower overall biomass and lighter queens.
23	Zhu, W, Schmehl, DR, Mullin, CA, Frazier, JL.	2014	Four Common Pesticides, Their Mixtures and a Formulation Solvent in the Hive Environment Have High Oral Toxicity to Honey Bee Larvae.	PloS ONE	9	1	e77547	10.1371/journ/al.pone.0077547	Chlorothalonil increased larval mortality and larvae were most sensitive to chlorothalonil compared to other pesticides tested. Chlorothalonil in combination with other pesticides had mixed toxicity to bees.
24	Stanley, J, Sah, K, Jain, SK, Bhatt, JC, and Sushil, SN.	2015	Evaluation of pesticide toxicity at their field recommended doses to honeybees, Apis cerana and A-mellifera through laboratory, semi-field and field studies.	Chemosphere	119	n/a	668-674	10.1016/j.chemosphere.2014.07.039	Fungicides tested are safer than insecticides tested either by direct or indirect exposures.
25	Pettis, JS, Lichtenberg, EM, Andree, M, Stitzinger, J, Rose, R, and VanEngelsdorp, D.	2013	Crop Pollination Exposes Honey Bees to Pesticides Which Alters Their Susceptibility to the Gut Pathogen Nosema ceranae	PloS ONE	8	7	e70182	10.1371/journ/al.pone.0070182	Consumption of pollen with higher fungicide loads is correlated to increased likelihood of Nosema infection in bees.
26	Elston, C, Thompson, HM, and Walters, KFA.	2013	Sub-lethal effects of thiamethoxam, a neonicotinoid pesticide, and propiconazole, a DMI fungicide, on colony initiation in bumblebee (Bombus terrestris) micro-colonies.	Apidologie	44	5	563-574	10.1007/s13592-013-0206-9	Propiconazole reduced honey water consumption and reduced wax cell production at a specific concentration but had no impacts on brood production.
27	Johnson, RM, and Percel, EG.	2013	Effect of a Fungicide and Spray Adjuvant on Queen-Rearing Success in Honey Bees (Hymenoptera: Apidae).	Journal of economic entomology	106	5	1952-1957	10.1603/EC13199	Pristine®, alone or in combination with a spray adjuvant has no effects on queen development or survival.
28	Biddinger, DJ, Robertson, JL, Mullin, C, Frazier, J, Ashcraft, S.A, Rajotte, E.G, Joshi, NK, and Vaughn, M.	2013	Comparative Toxicities and Synergism of Apple Orchard Pesticides to Apis mellifera (L.) and Osmia cornifrons (Radoszkowski)	PloS ONE	8	9	e72587	10.1371/journ/al.pone.0072587	Synergism of neonicotinoids tested and fenbuconazole formulation products occurs in mixtures in Osmia.
29	Boily, M, Sarrasin, B, DeBlois, C, Aras, P, and Chagnon, M.	2013	Acetylcholinesterase in honey bees (Apis mellifera) exposed to neonicotinoids, atrazine and glyphosate: laboratory and field experiments.	Environmental science and pollution research	20	n/a	5603	10.1007/s11356-013-1568-2	Acetylcholinesterase activity decreased in response to glyphosate.
30	Sprayberry, JDH, Ritter, KA, and Riffell, JA.	2013	The Effect of Olfactory Exposure to Non-Insecticidal Agrochemicals on Bumblebee Foraging Behavior	PloS ONE	8	10	e76273	10.1371/journ/al.pone.0076273	Bees prefer to forage in non-pesticide-contaminated feeding chambers and exposure to a fungicide decreased ability to find food inside a maze.
31	Cousin, M, Silva-Zacarin, E, Kretzschmar, A, El Maataoui, M, Brunet, JL. and Belzunces, LP.	2013	Size Changes in Honey Bee Larvae Oenocytes Induced by Exposure to Paraquat at Very Low Concentrations.	PloS ONE	8	10	e76273	10.1371/journ/al.pone.0076273	Paraquat lead to a decrease in the size of oenocytes and nuclei. These effects were lowered by N-acetylcysteine.
32	Malone, LA, Scott-Dupree, CD, Todd, JH, and Ramankutty, P.	2007	No sub-lethal toxicity to bumblebees, Bombus terrestris, exposed to Bt-corn pollen, captan and novaluron	New Zealand journal of crop and horticultural science	35	4	435-439	10.1080/01140670709510211	Captan does not effect the survival of worker bees, consumption of pollen or syrup, or production and development of offspring in microcolonies.
33	Mommaerts, V, Put, K, Vandeven, J, and Smagghe, G.	2012	Miniature-dispenser-based bioassay to evaluate the compatibility of powder formulations used in an entomovectoring approach.	Pest management science	68	6	922-927	10.1002/ps.3251	Fungicides tested are safe for use with Bombus terrestris.
34	Gregorc, A, and Ellis, JD.	2011	Cell death localization in situ in laboratory reared honey bee (Apis mellifera L.) larvae treated with pesticides.	Pesticide biochemistry and physiology	99	2	200-207	10.1016/j.pestbp.2010.12.005	All pesticides, including herbicides and fungicides, lead to increased apoptosis in larvae. Tested pesticides induce cell death in the midgut, salivary glands and ovaries of bee larvae.
35	Everich, R, Schiller, C, Whitehead, J, Beavers, M, and Barrett, K.	2009	Effects of Captan on Apis mellifera Brood Development Under Field Conditions in California Almond Orchards.	Journal of economic entomology	102	1	20-29	10.1603/029.102.0104	Captan field application does not affect foraging honey bees or brood.
36	Ladurner, E, Bosch, J, Kemp, WP, and Maini, S.	2008	Foraging and nesting behavior of Osmia lignaria (Hymenoptera : megachilidae) in the presence of fungicides: Cage studies	Journal of economic entomology	101	3	647-653	10.1603/0022-0493(2008)101{[}647:FANBOO]2.0.CO;2	Formulated fungicide products alone or in a mixture with a surfactant does not lead to lethal or behavioural effects. A tank mixture containing a fungicide resulted in some inactivity.
37	Mommaerts, V, Platteau, G, Boulet, J, Sterk, G, and Smagghe, G.	2008	Trichoderma-based biological control agents are compatible with the pollinator Bombus terrestris: A laboratory study.	Biological control	46	3	463-466	10.1016/j.biocontrol.2008.05.007	Two Trichoderma-based biofungicides do not increase worker mortality or cause negative reproductive effects. The biofungicide cannot survive or grow on workers nor do they have entomopathogenic effects on larvae.
38	Voigt, K, and Rademacher, E.	2015	Effect of the Propolis Components, Cinnamic Acid and Pinocembrin, on Apis Mellifera and Ascosphaera Apis	Journal of apicultural science	59	1	89-95	10.1515/JAS-2015-0010	Adult bees have a high tolerance for exposure to cinnamic acid and pinocembrin. Larval tolerability was also recorded in older larvae.
39	Meled, M, Thrasyvoulou, A, and Belzunces, LP.	1998	Seasonal variations in susceptibility of Apis mellifera to the synergistic action of prochloraz and deltamethrin.	Environmental toxicology and chemistry	17	12	2517-2520	10.1897/1551-5028(1998)017<2517:SVISOA>2.3.CO;2	Summer honey bees are 8x more susceptible to the synergistic action of prochloraz and deltamethrin compared to winter honey bees.
40	Huntzinger, CI, James, RR, Bosch, J, and Kemp, WP.	2008	Laboratory bioassays to evaluate fungicides for chalkbrood control in larvae of the alfalfa leafcutting bee (Hymenoptera : megachilidae)	Journal of economic entomology	101	3	660-667	10.1603/0022-0493(2008)101{[}660:LBTEFF]2.0.CO;2	Two out of four fungicide formulations used for chalkbrood control are toxic to bee larvae. Fungicides differed in their ability to reduce chalkbrood incidence.
41	Mussen, EC, Lopez, JE, and Peng, CYS.	2004	Effects of selected fungicides on growth and development of larval honey bees, Apis mellifera L. (Hymenoptera : Apidae).	Environmental entomology	33	5	1151-1154	10.1603/0046-225X-33.5.1151	Larvae fed three of the fungicide formulations tested did not develop into adults. No mortality was found for five of the fungicide formulations tested.
42	Papaefthimiou, C, Zafeiridou, G, Topoglidi, A, Chaleplis, G, Zografou, S, and Theophilidis, G.	2003	Triazines facilitate neurotransmitter release of synaptic terminals located in hearts of frog (Rana ridibunda) and honeybee (Apis mellifera) and in the ventral nerve cord of a beetle (Tenebrio molitor)	Comparative biochemistry and physiology C- Toxicology and pharmacology	135	3	315-330	10.1016/S1532-0456(03)00119-4	Triazines aid the release of neurotransmitters from nerve terminals.
43	Schmuck, R, Stadler, T, and Schmidt, HW.	2003	Field relevance of a synergistic effect observed in the laboratory between an EBI fungicide and a chloronicotinyl insecticide in the honeybee (Apis mellifera L, Hymenoptera).	Pest management science	59	3	279-286	10.1002/ps.626	Field applications of thicaloprid in combination with tebuconazole does not lead to an increase in mortality, reduction in foraging intensity or affect hive vitality.
44	Vandame, R, and Belzunces, LP.	1998	Joint actions of deltamethrin and azole fungicides on honey bee thermoregulation.	Neuroscience letters	251	1	57-60	10.1016/S0304-3940(98)00494-7	Two azole fungicides dose-dependently trigger hypothermia in honey bees. When combined with a pyrethroid insecticide, hypothermia is triggered at a lower dose than the fungicide or insecticide alone.
45	Pilling, ED, and Jepson, PC.	1993	Synergism between EBI fungicides and a pyrethroid insecticide in the honeybee (Apis mellifera)	Pesticide science	39	4	293-297	10.1002/ps.2780390407	All fungicides tested increased the toxicity of the insecticide lambda-cyhalothrin after topical exposure.
46	Fell, RD, Rajotte, E.G. and Yoder, KS.	1983	Effects of Fungicide Sprays During Apple Bloom on Pollen Viability and Honey Bee Foraging.	Environmental entomology	12	5	1572-1575	10.1093/ee/12.5.1572	Fungicides tested did not affect the amount of foraging honey bees or foraging behaviour.
47	Sonnet, PE, Lye, TL, and Sackett, RR.	1978	Effects of Selected Herbicides on the Toxicity of Several Insecticides to Honey Bees (Hymenoptera-Apidae).	Environmental entomology	7	2	254-256	10.1093/ee/7.2.254	Consumption of a mix of carbamate and organophosphate pesticides does not pose an additional danger compared to the organophosphate pesticide alone.
48	McArt, SH, Urbanowicz, C, McCoshum, S, Irwan, RE, Adler, LS.	2017	Landscape Predictors of Pathogen Prevalence and Range Contractions in US Bumblebees	Proceedings of the royal society B - Biological sciences	284	1867	20172181	10.1098/rspb.2017.2181	Chlorothalonil usage is the best predictor of Nosema bombi prevalence in four bumblebee species. Greater usage of fungicides is the strongest predictor of range contractions in declining species.
49	James, RR.	2011	Chalkbrood Transmission in the Alfalfa Leafcutting Bee: the Impact of Disinfecting Bee Cocoons in Loose Cell Management Systems.	Environmental entomology	40	4	782-787	10.1603/EN10138	Chalkbrood prevalence is reduced in bee offspring after fungicide application in one field trial but not significantly in the on-farm trial.
50	Little, CM, Shutler, D. and Williams, GR.	2016	Associations among Nosema spp. fungi, Varroa destructor mites, and chemical treatments in honey bees, Apis mellifera.	Journal of apicultural research	54	4	378-385	10.1080/00218839.2016.1159068	Fumagillin is effective at reducing the intensity of Nosema infections for a short period.
51	Papaefthimiou, C, Pavlidou, V, Gregorc, A, and Theophilidis, G.	2002	The Action of 2,4-dichlorophenoxyacetic Acid on the Isolated Heart of Insect and Amphibia.	Environmental toxicology and pharmacology	11	2	127-140	10.1016/S1382-6689(01)00113-2	2,4-D reduces the force and frequency of isolated honeybee heart to about 70% of intial contraction in less than 20 minutes. The honeybee heart is more sensitive to 2,4-D compared to the beetle heart.
52	Thompson, H, Fryday, S, Harkin, S, Milner, S.	2014	Potential impacts of synergism in honeybees (Apis mellifera) of exposure to neonicotinoids and sprayed fungicides in crops	Apidologie	45	5	545-553	10.1007/s13592-014-0273-6	EBI fungicides tested show low synergism with neonicotinoid insecticides tested during oral and contact exposures. Increase in toxicity is fungicide dose dependent.
53	Gregorc, A, Evans, JD, Scharf, M, Ellis, JD.	2012	Gene expression in honey bee (Apis mellifera) larvae exposed to pesticides and Varroa mites (Varroa destructor)	Journal of insect physiology	58	8	1042-1049	10.1016/j.jinsphys.2012.03.015	Peptidoglycan Recognition Protein gene transcripts are not changed after treating larvae with any of the nine pesticides tested. Two fungicide treatments lead to an increase in Prophenoloxidase-activating enzyme gene transcripts. One of these fungicide treatments increases Hexameric storage protein gene transcripts.
54	Zaluski, R, Justulin LA Jr, Oliveira Orsi, R.	2017	Field-relevant doses of the systemic insecticide fipronil and fungicide pyraclostrobin impair mandibular and hypopharyngeal glands in nurse honeybees (Apis mellifera)	Scientific reports	7	n/a	n/a	10.1038/s41598-017-15581-5	Fungicides tested were not harmful to workers.
55	Johnson, RM, Dahlgren, L, Siegfriend, BD, Ellis, MD.	2013	Acaricide, Fungicide and Drug Interactions in Honey Bees (Apis mellifera)	PloS ONE	8	1	n/a	10.1371/journ/al.pone.0054092	Paraquat-contaminated water leads to mortality in bees. 2,4,5-T lead to bee drowning due to low water surface tension and a reduction in brood produced for a 3 month period.
56	Pilling, ED, Bromleychallenor, KAC, Walker, CH, Jepson PC.	1995	Mechanism of synergism between the pyrethroid insecticide lambda-cyhalothrin and the imidazole fungicide prochloraz, in the honeybee (Apis Mellifera L)	Pesticide biochemistry and physiology	51	1	1-11	10.1006/pest.1995.1001	Boscalid and pyraclostrobin did not effect hemolymph protein concentrations but lead to bees consuming less fungicide-contaminated pollen. Bees consuming fungicide-contaminated pollen digested less protein, had diminished ATP concentrations and high virus titers.
57	Gradish, AE, Scott-Dupree, CD, Shipp, L, Ron Harris, C, and Ferguson, G.	2009	Effect of reduced risk pesticides for use in greenhouse vegetable production on Bombus impatiens (Hymenoptera: Apidae)	Pest management science	66	2	142-146	10.1002/ps.1846	One fungicide tank mix lead to increased forager mortality. This fungicide formulation had synergistic negative effects on forager survival when mixed with other fungicide formulations.
58	Morton, HL, Moffett, JO, Martin, RD.	1973	Influence of Water Treated Artificially with Herbicides on Honey Bee colonies	Environmental entomology	3	5	808-812	10.1093/ee/3.5.808	All fungicides tested did not effect bee mortality of healthy bees at lower doses. At higher doses, three of the fungicides tested lead to increased mortality. Three fungicides reduce chalkbrood incidence but are toxic to larvae. One fungicide increased developmental times also. Four fungicides lead to heavier sporulating dead bees infected with ascospores of Ascosphaera aggregata.
59	Degrandi-Hoffman, G, Chen, Y, Dejong, EM, Chambers, ML, Hidalgo, G.	2015	Effects of Oral exposure to Fungicides on Honey Bee Nutrition and Virus Levels	Journal of economic entomology	108	6	2518-2529	10.1093/jee/tov252	High doses of Captan are lethal to first instar larvae. Lower doses reduce chalkbrood incidence from Ascosphaera aggregata Skou or A. proliperda Skou in bee larvae.
60	Fisher II, A, Coleman, C, Hoffmann, Cm Fritz, B, and Rangel, J.	2017	The Synergistic Effects of Almond Protection Fungicides on Honey Bee (Hymenoptera: Apidae) Forager Survival	Journal of economic entomology	110	3	802-808	10.1093/jee/tox031	None of the fungicides tested were toxic to bees or reduced flower visitation.
61	Goettel, MS, Richards, KW, Bruce Schaajle, G.	1991	Bioassay of Selected Fungicides For Control of Chalkbrood in Alfalfa Leafcutter Bees, Megachile Rotundata	Apidologie	22	5	509-522	10.1051/apido:19910504	Prochloraz has a chronotropic and inotropic effect on isolated bee heart. Prochloraz is more toxic than the insecticide, deltamethrin, tested. Combining prochloraz and deltamethrin lead to increased cardiotoxicity compared to either pesticide applied alone.
62	Youssef, NN, and McManus, WR.	1985	Captan - A Promising Fungicide for Management of Chalkbrood Diseases in the Alfalfa Leafcutting Bee	Journal of economic entomology	78	2	428-431	10.1093/jee/78.2.428	Some concentrations of captan successfully controlled chalkbrood, higher doses were lethal to bee larvae.
63	Mayer, DF, and Lunden, JD.	1986	Toxicity of Fungicides and an Acaricide to Honey-Bees (Hymenoptera, Apidae) and their Effects on Bee Foraging Behavior and Pollen Viability on Blooming Apples and Pears	Environmental Entomology	15	5	1047-1049	10.1093/ee/15.5.1047	Fungicides tested were not toxic to foragers and did not deter visitation to blooms.
64	Papaefthimiou, C, Theophilidis, G.	2000	The cardiotoxic action of the pyrethroid insecticide deltamethrin, the azole fungicide prochloraz, and their synergy on the semi-isolated heart of the bee Apis mellifera macedonica	Pesticide biochemistry and physiology	69	2	77-91	10.1006/pest.2000.2519	Prochloraz has more intense cardiotoxic effects than deltamethrin on the bee heart and this is synergised when applied in combination.
65	Fermino, F, Penteado Falco, JR, Toledo, V, Ruvolo-Takasusuki, MCC.	2011	Isoenzymes and Cytochemical Analysis in Tetragonisca angustula and Tetragonisca fiebrigi After Herbicide Contamination	Sociobiology	58	2	353-366	n/a	Some herbicides cause changes to isoenzymes making them potential bioindicators for some of the herbicides tested.
66	Campbell, JB, nath, R, Gadau, J, Fo-, T, Degrandi-Hoffman, G, Harrison, JF.	2016	The fungicide Pristine® inhibits mitochondrial function in vitro but not flight metabolic rates in honey bees	Journal of insect physiology	86	n/a	11-16	10.1016/j.jinsphys.2015.12.003	Higher state 3 oxygen consumption rates occur in bees fed Pristine® contaminated pollen, but does not change flight CO2 emission rates and thorax temperature.
67	Colin, ME, and Belzunches, LP.	1992	Evidence of Synergy Between Prochloraz and Deltamethrin in Apis Mellifera L - A convenient Biological Approach	Pesticide science	36	2	115-119	10.1002/ps.2780360206	Prochloraz does not cause toxic effects when applied alone, but higher levels of mortality occur when combined with deltamethrin.
68	Chalvet-Monfray, K, Belzunces, LP, Colin, ME, Fleche, C, Sabatier, P.	1996	Synergy between deltamethrin and prochloraz in bees: Modeling approach	Environmental toxicology and chemistry	15	4	525-234	10.1002/etc.5620150418	Prochloraz does not synergise deltamethrin by inhibition of oxidative metabolism in bees.
69	Zhu, Y, Adamczyk, T, Rinderer, T, Yao, J, Danka, R, Luttrell, Gore, J.	2015	Spray toxicity and Risk Potential of 42 Commonly Used Formulations of Row Crop Pesticides to Adult Honey Bees (Hymenoptera: Apidae)	Journal economic entomology	108	6	2640-2647	10.1093/jee/tov269	A herbicide causes less than 1 % mortality when sprayed on bees, a tested fungicide causes higher mortality.
70	Parker, FD.	1987	Further studies on the use of fungicides for control of chalkbrood of the Alfalfa leafcutting bee	Journal of apicultural research	26	3	144-149	10.1080/00218839.1987.11100751	Captan reduces the incidence of chalkbrood, benomyl is less effective than captan and neither fungicide effected mortality at adult or larval stages, but there may be disruption of nest recognition.
71	Tome, HVV, Ramos, GS, Araujo, MF, Santana, WC, Santos, GRS, Guedes, RNC, Maciel, CD, Newland, PL and Oliveira, EE.	2017	Agrochemical synergism imposes higher risk to Neotropical bees than to honeybees	Royal society open science	4	1	n/a	10.1098/rsos.160866	Chlorothalonil and thiophanate-methyl cause low mortality when applied alone but synergise the toxic effects of insecticides, effects of synergy vary between species.
72	Abraham, J, Benhotons, GS, Krampah, I, Tagba, J, Amissah, C, Abraham, JD.	2018	Commercially forumalted glyphosate can kill non-target pollinator bees under laboratory conditions	Entomologia experimentalis et applicata	166	8	695-702	10.1111/eea.12694	Contact with the herbicide Sunphosate 360 SL causes higher mortality when applied at higher than the recommended concentration.
73	Artz, DR, and Pitts-Singer, TL.	2015	Effects of fungicide and adjuvant sprays on nesting behaviour in two managed solitary bees, Osmia lignaria and Megachile rotundata	PloS ONE	10	8	n/a	10.1371/journ/al.pone.0135688	Commercial fungicides can disrupt nest recognition and do not have effects on mortality, time spent foraging for pollen or nest substrate or cell production rates.
74	Faita, MR, Oliveira, EDM, Junior, VVA, Orth, AI, Nodari, RO.	2017	Changes in hypopharyngeal glands of nurse bees (Apis mellifera) induced by pollen-containing sublethal doses of the herbicide Roundup	Chemosphere	211	n/a	566-572	10.1016/j.chemosphere.2018.07.189	The herbicide Round up® causes changes to the cellular ultrastructure of the hypopharyngeal glands which results in early degeneration of the rough endoplasmic reticulum, as well as changes to mitochondria.
75	Balbuena, MS, Tison, L, Hahn, ML, Greggers, U, Menzel, R, and Farina,WM.	2015	Effects of sublethal doses of glyphosate on honeybee navigation	Journal of experimental Biology	218	17	2799-2805	10.1242/jeb.117291	Bees fed glyphosate solutions demonstrated effects on navigation at a higher dose.
76	Boehme, F, Bischoff, G, Zebitz, CPW, Rosenkranz, P, Wallner, K.	2017	Chronic exposure of honey bees, apis mellifera (Hymenoptera: Apidae), to a pesticide mixture in realistic field exposure rates	Apidologie	48	3	353-363	10.1007/s13592-016-0479-x	Colonies fed a pesticide mixture have higher larval weights and changes to hypopharyngeal glands of nurse bees, no effect on adult lifespan or brood termination found.
77	Elliot, RH, Cmiralova, D, and Wellington, WG.	1979	Olfactory repellency of herbicides to foraging honey bees (Hymenoptera: Apidae)	The Canadian entomologist	111	10	1131-1135	10.4039/Ent1111131-10	Some herbicides may have olfactory and gustatory repellency.
78	Mengoni Gonalons, C, and Farina,WM.	2018	Impaired associative learning after chronic exposure to pesticides in young adult honey bees	Journal of experimental Biology	221	7	n/a	10.1242/jeb.176644	Glyphosate reduces sucrose responsiveness and has effects on olfactory learning, glyphosate also reduces food uptake in rearing.
79	Steffan, SA, Dharampal, PS, Diaz-Garcia, L, Currie, CR, Zalapa, J, and Hittinger CT.	2017	Emprical, metagenomic, and computational techniques illimunate the mechanisms by which fungicides compromise bee health	Journal of visualised experiments	n/a	128	n/a	10.3791/54631	Exposure of bees to fungicide treated flowers provide evidence of colony losses.
80	Wang, K, Fan, RL, Ji, WN, Zhang, WW, Chen, -M, Wang, Sm Yin, L, Gao, FC, Chen, GH, and Ji, T.	2017	Transcriptome analysis of newly emerged honeybees exposure to sublethal carbendazim during larval stage	Frontiers in genetics	9	n/a	n/a	10.3389/fgene.2018.00426	Carbendazim has neurotoxic effects which may disrupt development of bees.
81	Domingues, CEC, Abdalla, FC, Balsamo, PJ, Pereira, BVR, Hausen, MDA, Costa, MJ, Silva-Zacarin, ECM.	2017	Thiamethoxam and Picoxystrobin Reduce the Survival and Overload the Hepato-Nephrocitic System of the Africanized Honey Bee	Chemosphere	186	n/a	994-1005	10.1016/j.chemosphere.2017.07.133	Picoxystrobin alone and in combination with a neonicotinoid, has affects on the hepato-nephrocitic system.
82	Sgolastra, F, Blasioli, S, Renzi, T, Tosi, S, Medrzycki, P, Molowny-Horas, R, Porrini, C, Braschi, I.	2018	Lethal effects of Cr(lll) alone and in combination with propiconazole and clothianidin in honey bees	Chemosphere	186	n/a	994-1005	10.1016/j.chemosphere.2017.07.133	Propiconazole combined with chromium causes a slight antagonistic effect, chromium with clothianidin and propiconazole does not increase mortality.
83	Helmer, HS, Kerbaol, A, Aras, P, Jumarie, C, Boily M.	2015	Effects of realistic doses of atrazine, metolachlor, and glyphosate on lipid peroxidation and diet-derived antio-idants in caged honey bees (Apis mellifera)	Environmental science and pollution research	22	11	8010-8021	10.1007/s11356-014-2879-7	Some herbicides tested may change the carotenoid-retinoid system.
84	Herbert, LT, Vazquez, DE, Arenas, A, and Farina, WM.	2014	Effects of field-realistic doses of glyphosate on honeybee appetitive behaviour	Journal of experimental biology	8	3	51-54	n/a	Glyphosate does not affect foraging behavior, but has affects on associative learning and sensitivity to nectar rewards.
85	Simon-Delso, San Martin, G, Bruneau, E, and Hautier, L.	2018	Time to death approach to reveal chronic and cumulative toxicity of a fungicide for honeybees not revealed with the standard 10 day test	Scientific reports	8	3	51-54	n/a	Toxic effects of boscalid mostly occur after 10 days and does not cause cumulative toxicity until after 17 days of exposure, most bees exposed to boscalid die quicker than control bees.
86	Huntzinger, CI, James, RR, Bosch, J, Kemp, WP.	2008	Fungicide tests on adult alfalfa leafcutting bees (Hymenoptera : Megachilidae)	Journal of economic entomology	101	4	1088-1094	10.1603/0022-0493(2008)101[1088:FTOAAL]2.0.CO;2	Oral toxicity of fungicides is greatest compared to two types of topical exposure.
87	Parker, FD.	1988	Influence of Wood, Paper, And Plastic Nesting Units On Efficacy of 3 Candidate Fungicides for Control of Chalkbrood in the Alfalfa Leafcutting Bee (Hymenoptera, Megachilidae)	Journal of economic entomology	8	n/a	n/a	10.1038/s41598-018-24746-9	Three fungicides have mixed effects on chalkbrood and nesting preference.
88	Rasuli, F, Rafie, JN, Sadeghi, A.	2017	Acute contact toxicity of six pesticides in honeybees (Apis mellifera meda) in Iran	Journal of apicultural science	61	1	29-36	10.1515/jas-2017-0003	Bordeaux mixture has the lowest contact toxicity compared with other pesticides tested.
89	Ladurner, E, Bosch, J, Kemp, WP. and Maini, S.	2005	Assessing delayed and acute toxicity of five formulated fungicides to Osmia lignaria Say and Apis mellifera	Apidologie	36	3	449-460	10.1051/apido:2005032	Captan was the only fungicide formulation tested which affected toxicity.
